# Supplementary material for: Intercomparison of Radon Flux Monitors at Low and at High Radium Content Areas under Field Conditions
Source: Int J Environ Res Public Health. 2022 Apr 1;19(7):4213. doi: 10.3390/ijerph19074213 (PMC8998188; doi:10.3390/ijerph19074213)
Supplement: Supplementary file 1 [file ijerph-19-04213-s001.zip]

Archive with 1 entries (1 files):
- ijerph-1624350-supplementary-File S1.xlsx
