# Supplementary material for: Intercomparison of Radon Flux Monitors at Low and at High Radium Content Areas under Field Conditions
Source: Int J Environ Res Public Health. 2022 Apr 1;19(7):4213. doi: 10.3390/ijerph19074213 (PMC8998188; doi:10.3390/ijerph19074213)
Supplement: Supplementary file 1 [file ijerph-19-04213-s001.zip › ijerph-1624350-supplementary-File S1.xlsx]

## Sheet: High Campaign
ANSTO	ANSTO	UPC	UPC	ENEA	ENEA	UC	UC	IFIN	IFIN
Date	C (Bq/m3)	Date	C (Bq/m3)	Date	C (Bq/m3)	Date	C (Bq/m3)	Date	C (Bq/m3)
2021-10-06 10:50:00	120.5	2021-10-06 11:10:00	1360	2021-10-06 10:50:00	182	2021-10-06 10:40:00	159.833	2021-10-06 11:36:00	952
2021-10-06 11:00:00	296	2021-10-06 11:40:00	6233	2021-10-06 11:00:00	428	2021-10-06 10:45:00	426.634	2021-10-06 12:36:00	5061
2021-10-06 11:10:00	466	2021-10-06 12:10:00	12353	2021-10-06 11:10:00	1128	2021-10-06 10:50:00	491.775	2021-10-06 13:36:00	11828
2021-10-06 11:20:00	1696	2021-10-06 12:39:59	15867	2021-10-06 11:20:00	2128	2021-10-06 10:55:00	1220.6	2021-10-06 14:36:00	18242
2021-10-06 11:30:00	3440	2021-10-06 13:09:59	19139	2021-10-06 11:30:00	3184	2021-10-06 11:00:00	1054.76	2021-10-06 15:36:00	25546
2021-10-06 11:40:00	5184	2021-10-06 13:39:59	19720	2021-10-06 11:40:00	3616	2021-10-06 11:05:00	1324.07	2021-10-06 16:36:00	33899
2021-10-06 11:50:00	7008	2021-10-06 14:09:59	21307	2021-10-06 11:50:00	4544	2021-10-06 11:10:00	1537.05	2021-10-06 17:36:00	41879
2021-10-06 12:00:00	8896	2021-10-06 14:39:59	20110	2021-10-06 12:00:00	5472	2021-10-06 11:15:00	2862.41	2021-10-06 18:36:00	59162
2021-10-06 12:10:00	10112	2021-10-06 15:09:59	23283	2021-10-06 12:10:00	5632	2021-10-06 11:20:00	2170.53	2021-10-06 19:36:00	94667
2021-10-06 12:20:00	11008	2021-10-06 15:39:59	23850	2021-10-06 12:20:00	6400	2021-10-06 11:25:00	3374.39	2021-10-06 20:36:00	132257
2021-10-06 12:30:00	12800	2021-10-06 16:09:59	21647	2021-10-06 12:30:00	7328	2021-10-06 11:30:00	3108.67	2021-10-06 21:36:00	163525
2021-10-06 12:40:00	13760	2021-10-06 16:39:59	21080	2021-10-06 12:40:00	7520	2021-10-06 11:35:00	4805.15	2021-10-06 22:36:00	177455
2021-10-06 12:50:00	14208	2021-10-06 17:09:59	22603	2021-10-06 12:50:00	7296	2021-10-06 11:40:00	4845.78	2021-10-06 23:36:00	180384
2021-10-06 13:00:00	15168	2021-10-06 17:39:59	24367	2021-10-06 13:00:00	8640	2021-10-06 11:45:00	4706.63	2021-10-07 00:36:00	170838
2021-10-06 13:10:00	16512	2021-10-06 18:09:59	26733	2021-10-06 13:10:00	9920	2021-10-06 11:50:00	4988.34	2021-10-07 01:36:00	163747
2021-10-06 13:20:00	16896	2021-10-06 18:39:59	29063	2021-10-06 13:20:00	10304	2021-10-06 11:55:00	5314.5	2021-10-07 02:36:00	150394
2021-10-06 13:30:00	18560	2021-10-06 19:09:59	39539	2021-10-06 13:30:00	10432	2021-10-06 12:00:00	6077.03	2021-10-07 03:36:00	142636
2021-10-06 13:40:00	19968	2021-10-06 19:39:59	36075	2021-10-06 13:40:00	11136	2021-10-06 12:05:00	6368.68	2021-10-07 04:36:00	131798
2021-10-06 13:50:00	20224	2021-10-06 20:09:59	41593	2021-10-06 13:50:00	11456	2021-10-06 12:10:00	7075.09	2021-10-07 05:36:00	120616
2021-10-06 14:00:00	20096	2021-10-06 20:39:59	41452	2021-10-06 14:00:00	12288	2021-10-06 12:15:00	8287.29	2021-10-07 06:36:00	110434
2021-10-06 14:10:00	21888	2021-10-06 21:09:59	41098	2021-10-06 14:10:00	12992	2021-10-06 12:20:00	8224.16	2021-10-07 07:36:00	102606
2021-10-06 14:20:00	22016	2021-10-06 21:39:59	46162	2021-10-06 14:20:00	12800	2021-10-06 12:25:00	8931.1	2021-10-07 08:36:00	97000
2021-10-06 14:30:00	23040	2021-10-06 22:09:59	45595	2021-10-06 14:30:00	13952	2021-10-06 12:30:00	8604.72	2021-10-07 09:36:00	89766
2021-10-06 14:40:00	23808	2021-10-06 22:39:59	45723	2021-10-06 14:40:00	13248	2021-10-06 12:35:00	9128.46	2021-10-07 10:36:00	51771
2021-10-06 14:50:00	23936	2021-10-06 23:09:59	45900	2021-10-06 14:50:00	15872	2021-10-06 12:40:00	9795.22	2021-10-07 11:36:00	18148
2021-10-06 15:00:00	24704	2021-10-06 23:39:59	46098	2021-10-06 15:00:00	15424	2021-10-06 12:45:00	11267.3	2021-10-07 12:36:00	5624
2021-10-06 15:10:00	24192	2021-10-07 00:09:59	47621	2021-10-06 15:10:00	15680	2021-10-06 12:50:00	11019.4	2021-10-07 13:36:00	1716
2021-10-06 15:20:00	23296	2021-10-07 00:39:59	46403	2021-10-06 15:20:00	16384	2021-10-06 12:55:00	12878.1	2021-10-07 14:36:00	1196
2021-10-06 15:30:00	25472	2021-10-07 01:09:59	46920	2021-10-06 15:30:00	15872	2021-10-06 13:00:00	13322.8	2021-10-07 15:36:00	20838
2021-10-06 15:40:00	23936	2021-10-07 01:39:59	42939	2021-10-06 15:40:00	17536	2021-10-06 13:05:00	11716	2021-10-07 16:36:00	71842
2021-10-06 15:50:00	26368	2021-10-07 02:09:59	47423	2021-10-06 15:50:00	18176	2021-10-06 13:10:00	13532.7	2021-10-07 17:36:00	135424
2021-10-06 16:00:00	26880	2021-10-07 02:39:59	45886	2021-10-06 16:00:00	19328	2021-10-06 13:15:00	13967.5	2021-10-07 18:36:00	189354
2021-10-06 16:10:00	26240	2021-10-07 03:09:59	41756	2021-10-06 16:10:00	19712	2021-10-06 13:20:00	15285.1	2021-10-07 19:36:00	232952
2021-10-06 16:20:00	25088	2021-10-07 03:39:59	45220	2021-10-06 16:20:00	18944	2021-10-06 13:25:00	16521.4	2021-10-07 20:36:00	266231
2021-10-06 16:30:00	26496	2021-10-07 04:09:59	41438	2021-10-06 16:30:00	20096	2021-10-06 13:30:00	16218.5	2021-10-07 21:36:00	277757
2021-10-06 16:40:00	27520	2021-10-07 04:39:59	43343	2021-10-06 16:40:00	20352	2021-10-06 13:35:00	17249.5	2021-10-07 22:36:00	268177
2021-10-06 16:50:00	27776	2021-10-07 05:09:59	44753	2021-10-06 16:50:00	22528	2021-10-06 13:40:00	17126.6	2021-10-07 23:36:00	248657
2021-10-06 17:00:00	27776	2021-10-07 05:39:59	44915	2021-10-06 17:00:00	20992	2021-10-06 13:45:00	17891.3	2021-10-08 00:36:00	220457
2021-10-06 17:10:00	29184	2021-10-07 06:09:59	46162	2021-10-06 17:10:00	22016	2021-10-06 13:50:00	19288.2	2021-10-08 01:36:00	194918
2021-10-06 17:20:00	28544	2021-10-07 06:39:59	46311	2021-10-06 17:20:00	22912	2021-10-06 13:55:00	19250	2021-10-08 02:36:00	169101
2021-10-06 17:30:00	30720	2021-10-07 07:09:59	44413	2021-10-06 17:30:00	24320	2021-10-06 14:00:00	20357.6	2021-10-08 03:36:00	149919
2021-10-06 17:40:00	30336	2021-10-07 07:39:59	45836	2021-10-06 17:40:00	25728	2021-10-06 14:05:00	19402.8	2021-10-08 04:36:00	134899
2021-10-06 17:50:00	30208	2021-10-07 08:09:59	44625	2021-10-06 17:50:00	26496	2021-10-06 14:10:00	23566	2021-10-08 05:36:00	120606
2021-10-06 18:00:00	32512	2021-10-07 08:39:59	42762	2021-10-06 18:00:00	30208	2021-10-06 14:15:00	21377.8	2021-10-08 06:36:00	108182
2021-10-06 18:10:00	31872	2021-10-07 09:09:59	40283	2021-10-06 18:10:00	31616	2021-10-06 14:20:00	22944.2	2021-10-08 07:36:00	99273
2021-10-06 18:20:00	32128	2021-10-07 09:39:59	43265	2021-10-06 18:20:00	32768	2021-10-06 14:25:00	23700.3	2021-10-08 08:36:00	92737
2021-10-06 18:30:00	31360			2021-10-06 18:30:00	34304	2021-10-06 14:30:00	25816.4	2021-10-08 09:36:00	80007
2021-10-06 18:40:00	35328	2021-10-07 10:30:00	19040	2021-10-06 18:40:00	44544	2021-10-06 14:35:00	25200.8	2021-10-08 10:36:00	32918
2021-10-06 18:50:00	34816	2021-10-07 11:00:00	10512	2021-10-06 18:50:00	44800	2021-10-06 14:40:00	26047.2	2021-10-08 11:36:00	11543
2021-10-06 19:00:00	37888	2021-10-07 11:30:00	6120	2021-10-06 19:00:00	50432	2021-10-06 14:45:00	26812.5	2021-10-08 12:36:00	11212
2021-10-06 19:10:00	35584	2021-10-07 12:00:00	3173	2021-10-06 19:10:00	57344	2021-10-06 14:50:00	27386.3	2021-10-08 13:36:00	25798
2021-10-06 19:20:00	38912	2021-10-07 12:30:00	2833	2021-10-06 19:20:00	61184	2021-10-06 14:55:00	29819.8
2021-10-06 19:30:00	37888	2021-10-07 13:00:00	1183	2021-10-06 19:30:00	62976	2021-10-06 15:00:00	28974.3
2021-10-06 19:40:00	37376	2021-10-07 13:30:00	390	2021-10-06 19:40:00	68096	2021-10-06 15:05:00	29067.9
2021-10-06 19:50:00	38656	2021-10-07 14:00:00	616	2021-10-06 19:50:00	77824	2021-10-06 15:10:00	29666.6
2021-10-06 20:00:00	41728	2021-10-07 14:30:00	1636	2021-10-06 20:00:00	79360	2021-10-06 15:15:00	31709.5
2021-10-06 20:10:00	40192	2021-10-07 15:00:00	8047	2021-10-06 20:10:00	75264	2021-10-06 15:20:00	33240.2
2021-10-06 20:20:00	40704	2021-10-07 15:30:00	16079	2021-10-06 20:20:00	84480	2021-10-06 15:25:00	33042.6
2021-10-06 20:30:00	41984	2021-10-07 16:00:00	19593	2021-10-06 20:30:00	85504	2021-10-06 15:30:00	35372.2
2021-10-06 20:40:00	43008	2021-10-07 16:30:00	26393	2021-10-06 20:40:00	87040	2021-10-06 15:35:00	35869.8
2021-10-06 20:50:00	43008	2021-10-07 17:00:00	27689	2021-10-06 20:50:00	96256	2021-10-06 15:40:00	35012.2
2021-10-06 21:00:00	45312	2021-10-07 17:30:00	17793	2021-10-06 21:00:00	95232	2021-10-06 15:45:00	36366.5
2021-10-06 21:10:00	45312	2021-10-07 18:00:00	8436	2021-10-06 21:10:00	97792	2021-10-06 15:50:00	36646.3
2021-10-06 21:20:00	43520	2021-10-07 18:30:00	5943	2021-10-06 21:20:00	99328	2021-10-06 15:55:00	37972.3
2021-10-06 21:30:00	48128	2021-10-07 19:00:00	3173	2021-10-06 21:30:00	95744	2021-10-06 16:00:00	40576.6
2021-10-06 21:40:00	47360	2021-10-07 19:30:00	2253	2021-10-06 21:40:00	98816	2021-10-06 16:05:00	39448.9
2021-10-06 21:50:00	48128	2021-10-07 20:00:00	1218	2021-10-06 21:50:00	104448	2021-10-06 16:10:00	40618.7
2021-10-06 22:00:00	46848	2021-10-07 20:30:00	829	2021-10-06 22:00:00	107520	2021-10-06 16:15:00	40131.6
2021-10-06 22:10:00	49152	2021-10-07 21:00:00	567	2021-10-06 22:10:00	111616	2021-10-06 16:20:00	41419.1
2021-10-06 22:20:00	48128	2021-10-07 21:30:00	730	2021-10-06 22:20:00	107008	2021-10-06 16:25:00	41335.2
2021-10-06 22:30:00	52224	2021-10-07 22:00:00	779	2021-10-06 22:30:00	104960	2021-10-06 16:30:00	41031.9
2021-10-06 22:40:00	51200	2021-10-07 22:30:00	1020	2021-10-06 22:40:00	110080	2021-10-06 16:35:00	45695.6
2021-10-06 22:50:00	50944	2021-10-07 23:00:00	2012	2021-10-06 22:50:00	110080	2021-10-06 16:40:00	43066.2
2021-10-06 23:00:00	52224	2021-10-07 23:30:00	3336	2021-10-06 23:00:00	111104	2021-10-06 16:45:00	47655.1
2021-10-06 23:10:00	52224	2021-10-08	5213	2021-10-06 23:10:00	112640	2021-10-06 16:50:00	46674.2
2021-10-06 23:20:00	52480	2021-10-08 00:30:00	6396	2021-10-06 23:20:00	108544	2021-10-06 16:55:00	43967.9
2021-10-06 23:30:00	54272	2021-10-08 01:00:00	9152	2021-10-06 23:30:00	125440	2021-10-06 17:00:00	48075.2
2021-10-06 23:40:00	53504	2021-10-08 01:30:00	7013	2021-10-06 23:40:00	116224	2021-10-06 17:05:00	50783.9
2021-10-06 23:50:00	51712	2021-10-08 02:00:00	3740	2021-10-06 23:50:00	114176	2021-10-06 17:10:00	47633.9
2021-10-07	53760	2021-10-08 02:30:00	2430	2021-10-07	115712	2021-10-06 17:15:00	51249.9
2021-10-07 00:10:00	57088	2021-10-08 03:00:00	2267	2021-10-07 00:10:00	113664	2021-10-06 17:20:00	53837
2021-10-07 00:20:00	56064	2021-10-08 03:30:00	1863	2021-10-07 00:20:00	112128	2021-10-06 17:25:00	54352.7
2021-10-07 00:30:00	55552	2021-10-08 04:00:00	942	2021-10-07 00:30:00	123904	2021-10-06 17:30:00	51709.4
2021-10-07 00:40:00	55552	2021-10-08 04:30:00	2203	2021-10-07 00:40:00	120832	2021-10-06 17:35:00	57391.2
2021-10-07 00:50:00	56832	2021-10-08 05:00:00	1473	2021-10-07 00:50:00	120320	2021-10-06 17:40:00	55830.6
2021-10-07 01:00:00	56064	2021-10-08 05:30:00	1070	2021-10-07 01:00:00	112640	2021-10-06 17:45:00	57430.2
2021-10-07 01:10:00	57600	2021-10-08 06:00:00	1346	2021-10-07 01:10:00	118272	2021-10-06 17:50:00	60040.4
2021-10-07 01:20:00	57344	2021-10-08 06:30:00	1636	2021-10-07 01:20:00	115200	2021-10-06 17:55:00	63140.2
2021-10-07 01:30:00	55296	2021-10-08 07:00:00	2607	2021-10-07 01:30:00	122880	2021-10-06 18:00:00	65179.5
2021-10-07 01:40:00	55552	2021-10-08 07:30:00	3386	2021-10-07 01:40:00	122368	2021-10-06 18:05:00	66753
2021-10-07 01:50:00	58112	2021-10-08 08:00:00	5539	2021-10-07 01:50:00	117760	2021-10-06 18:10:00	67689.5
2021-10-07 02:00:00	53504	2021-10-08 08:30:00	8436	2021-10-07 02:00:00	120320	2021-10-06 18:15:00	68433.8
2021-10-07 02:10:00	60416	2021-10-08 09:00:00	11156	2021-10-07 02:10:00	124416	2021-10-06 18:20:00	71670.1
2021-10-07 02:20:00	56576	2021-10-08 09:30:00	13827	2021-10-07 02:20:00	129024	2021-10-06 18:25:00	75582.7
2021-10-07 02:30:00	58624	2021-10-08 10:00:00	12892	2021-10-07 02:30:00	120832	2021-10-06 18:30:00	80280.1
2021-10-07 02:40:00	56576	2021-10-08 10:30:00	15562	2021-10-07 02:40:00	121856	2021-10-06 18:35:00	81723.1
2021-10-07 02:50:00	59136	2021-10-08 11:00:00	15187	2021-10-07 02:50:00	127488	2021-10-06 18:40:00	80991.8
2021-10-07 03:00:00	56832	2021-10-08 11:30:00	13813	2021-10-07 03:00:00	121344	2021-10-06 18:45:00	81250.1
2021-10-07 03:10:00	58624	2021-10-08 12:00:00	16646	2021-10-07 03:10:00	122368	2021-10-06 18:50:00	87362.8
2021-10-07 03:20:00	59392	2021-10-08 12:30:00	9102	2021-10-07 03:20:00	113152	2021-10-06 18:55:00	87214.9
2021-10-07 03:30:00	59392	2021-10-08 13:00:00	6899	2021-10-07 03:30:00	118784	2021-10-06 19:00:00	88767.8
2021-10-07 03:40:00	59392	2021-10-08 13:30:00	4229	2021-10-07 03:40:00	122368	2021-10-06 19:05:00	92250
2021-10-07 03:50:00	59904	2021-10-08 14:00:00	1473	2021-10-07 03:50:00	124928	2021-10-06 19:10:00	99728
2021-10-07 04:00:00	59648	2021-10-08 14:30:00	907	2021-10-07 04:00:00	134144	2021-10-06 19:15:00	98154.9
2021-10-07 04:10:00	60672	2021-10-08 15:00:00	567	2021-10-07 04:10:00	126464	2021-10-06 19:20:00	100169
2021-10-07 04:20:00	58880	2021-10-08 15:30:00	843	2021-10-07 04:20:00	119808	2021-10-06 19:25:00	101819
2021-10-07 04:30:00	64512	2021-10-08 16:00:00	390	2021-10-07 04:30:00	122880	2021-10-06 19:30:00	101790
2021-10-07 04:40:00	60160	2021-10-08 16:30:00	0	2021-10-07 04:40:00	120832	2021-10-06 19:35:00	103998
2021-10-07 04:50:00	61440	2021-10-08 17:00:00	0	2021-10-07 04:50:00	121344	2021-10-06 19:40:00	107059
2021-10-07 05:00:00	60416	2021-10-08 17:30:00	0	2021-10-07 05:00:00	133120	2021-10-06 19:45:00	106623
2021-10-07 05:10:00	58624	2021-10-08 18:00:00	1410	2021-10-07 05:10:00	117760	2021-10-06 19:50:00	113503
2021-10-07 05:20:00	63744	2021-10-08 18:30:00	1735	2021-10-07 05:20:00	124928	2021-10-06 19:55:00	115060
2021-10-07 05:30:00	52480	2021-10-08 19:00:00	1473	2021-10-07 05:30:00	124928	2021-10-06 20:00:00	114425
2021-10-07 05:40:00	57600			2021-10-07 05:40:00	127488	2021-10-06 20:05:00	114528
2021-10-07 05:50:00	63744			2021-10-07 05:50:00	128512	2021-10-06 20:10:00	115597
2021-10-07 06:00:00	60416			2021-10-07 06:00:00	128000	2021-10-06 20:15:00	117430
2021-10-07 06:10:00	62720			2021-10-07 06:10:00	128000	2021-10-06 20:20:00	116730
2021-10-07 06:20:00	59904			2021-10-07 06:20:00	126976	2021-10-06 20:25:00	123318
2021-10-07 06:30:00	59904			2021-10-07 06:30:00	121856	2021-10-06 20:30:00	123133
2021-10-07 06:40:00	60672			2021-10-07 06:40:00	129536	2021-10-06 20:35:00	126711
2021-10-07 06:50:00	63232			2021-10-07 06:50:00	134144	2021-10-06 20:40:00	127655
2021-10-07 07:00:00	58112			2021-10-07 07:00:00	124928	2021-10-06 20:45:00	130503
2021-10-07 07:10:00	62208			2021-10-07 07:10:00	115200	2021-10-06 20:50:00	131327
2021-10-07 07:20:00	60672			2021-10-07 07:20:00	125440	2021-10-06 20:55:00	132678
2021-10-07 07:30:00	66560			2021-10-07 07:30:00	133120	2021-10-06 21:00:00	137582
2021-10-07 07:40:00	62720			2021-10-07 07:40:00	129536	2021-10-06 21:05:00	139847
2021-10-07 07:50:00	59648			2021-10-07 07:50:00	123904	2021-10-06 21:10:00	136815
2021-10-07 08:00:00	62208			2021-10-07 08:00:00	124416	2021-10-06 21:15:00	138189
2021-10-07 08:10:00	62976			2021-10-07 08:10:00	122368	2021-10-06 21:20:00	143247
2021-10-07 08:20:00	64256			2021-10-07 08:20:00	119296	2021-10-06 21:25:00	137393
2021-10-07 08:30:00	65024			2021-10-07 08:30:00	133120	2021-10-06 21:30:00	139377
2021-10-07 08:40:00	56320			2021-10-07 08:40:00	121344	2021-10-06 21:35:00	141423
2021-10-07 08:50:00	61184			2021-10-07 08:50:00	135168	2021-10-06 21:40:00	140941
2021-10-07 09:00:00	63488			2021-10-07 09:00:00	125952	2021-10-06 21:45:00	143699
2021-10-07 09:10:00	62720			2021-10-07 09:10:00	135168	2021-10-06 21:50:00	146482
2021-10-07 09:20:00	62208			2021-10-07 09:20:00	126464	2021-10-06 21:55:00	147825
2021-10-07 09:30:00	62208			2021-10-07 09:30:00	119296	2021-10-06 22:00:00	144830
2021-10-07 09:40:00	48128			2021-10-07 09:40:00	118784	2021-10-06 22:05:00	145009
2021-10-07 09:50:00	16512			2021-10-07 09:50:00	63232	2021-10-06 22:10:00	149188
2021-10-07 10:00:00	4160			2021-10-07 10:00:00	15552	2021-10-06 22:15:00	150822
2021-10-07 10:10:00	2336			2021-10-07 10:10:00	1512	2021-10-06 22:20:00	155099
2021-10-07 10:20:00	1704			2021-10-07 10:20:00	1072	2021-10-06 22:25:00	150776
2021-10-07 10:30:00	1272			2021-10-07 10:30:00	792	2021-10-06 22:30:00	154247
2021-10-07 10:40:00	434			2021-10-07 10:40:00	608	2021-10-06 22:35:00	152085
2021-10-07 10:50:00	358			2021-10-07 10:50:00	1968	2021-10-06 22:40:00	157918
2021-10-07 11:00:00	290			2021-10-07 11:00:00	420	2021-10-06 22:45:00	158061
2021-10-07 11:10:00	240			2021-10-07 11:10:00	108	2021-10-06 22:50:00	155415
2021-10-07 11:20:00	184			2021-10-07 11:20:00	836	2021-10-06 22:55:00	156091
2021-10-07 11:30:00	135			2021-10-07 11:30:00	20.38	2021-10-06 23:00:00	156788
2021-10-07 11:40:00	104.5			2021-10-07 11:40:00	-157	2021-10-06 23:05:00	156653
2021-10-07 11:50:00	65			2021-10-07 11:50:00	-238	2021-10-06 23:10:00	157472
2021-10-07 12:00:00	51.5			2021-10-07 12:00:00	-294	2021-10-06 23:15:00	155960
2021-10-07 12:10:00	14.5			2021-10-07 12:10:00	63.25	2021-10-06 23:20:00	154823
2021-10-07 12:20:00	4.84375			2021-10-07 12:20:00	-124	2021-10-06 23:25:00	154975
2021-10-07 12:30:00	-2.09375			2021-10-07 12:30:00	-184	2021-10-06 23:30:00	158458
2021-10-07 12:40:00	-16.75			2021-10-07 12:40:00	-245	2021-10-06 23:35:00	158388
2021-10-07 12:50:00	-23.375			2021-10-07 12:50:00	-458	2021-10-06 23:40:00	157534
2021-10-07 13:00:00	-32			2021-10-07 13:00:00	161	2021-10-06 23:45:00	157717
2021-10-07 13:10:00	-36.75			2021-10-07 13:10:00	1032	2021-10-06 23:50:00	156546
2021-10-07 13:20:00	-43.75			2021-10-07 13:20:00	2240	2021-10-06 23:55:00	156434
2021-10-07 13:30:00	-44.75			2021-10-07 13:30:00	4032	2021-10-07 00:00:00	159421
2021-10-07 13:40:00	-50.25			2021-10-07 13:40:00	5248	2021-10-07 00:05:00	159658
2021-10-07 13:50:00	1.92969			2021-10-07 13:50:00	6752	2021-10-07 00:10:00	154164
2021-10-07 14:00:00	1600			2021-10-07 14:00:00	8448	2021-10-07 00:15:00	156440
2021-10-07 14:10:00	3888			2021-10-07 14:10:00	10560	2021-10-07 00:20:00	157158
2021-10-07 14:20:00	5536			2021-10-07 14:20:00	13120	2021-10-07 00:25:00	160778
2021-10-07 14:30:00	8160			2021-10-07 14:30:00	14016	2021-10-07 00:30:00	161834
2021-10-07 14:40:00	9920			2021-10-07 14:40:00	16064	2021-10-07 00:35:00	163071
2021-10-07 14:50:00	9152			2021-10-07 14:50:00	20096	2021-10-07 00:40:00	156906
2021-10-07 15:00:00	3088			2021-10-07 15:00:00	22400	2021-10-07 00:45:00	157740
2021-10-07 15:10:00	1096			2021-10-07 15:10:00	27392	2021-10-07 00:50:00	156877
2021-10-07 15:20:00	672			2021-10-07 15:20:00	32000	2021-10-07 00:55:00	156810
2021-10-07 15:30:00	410			2021-10-07 15:30:00	34048	2021-10-07 01:00:00	159411
2021-10-07 15:40:00	488			2021-10-07 15:40:00	36608	2021-10-07 01:05:00	158940
2021-10-07 15:50:00	294			2021-10-07 15:50:00	40448	2021-10-07 01:10:00	155001
2021-10-07 16:00:00	274			2021-10-07 16:00:00	47616	2021-10-07 01:15:00	156132
2021-10-07 16:10:00	249			2021-10-07 16:10:00	53504	2021-10-07 01:20:00	160539
2021-10-07 16:20:00	167			2021-10-07 16:20:00	55040	2021-10-07 01:25:00	159348
2021-10-07 16:30:00	250			2021-10-07 16:30:00	60928	2021-10-07 01:30:00	159288
2021-10-07 16:40:00	183			2021-10-07 16:40:00	65536	2021-10-07 01:35:00	154881
2021-10-07 16:50:00	256			2021-10-07 16:50:00	68096	2021-10-07 01:40:00	154450
2021-10-07 17:00:00	996			2021-10-07 17:00:00	72704	2021-10-07 01:45:00	154132
2021-10-07 17:10:00	1672			2021-10-07 17:10:00	81408	2021-10-07 01:50:00	154896
2021-10-07 17:20:00	2208			2021-10-07 17:20:00	92672	2021-10-07 01:55:00	154309
2021-10-07 17:30:00	2528			2021-10-07 17:30:00	91648	2021-10-07 02:00:00	154838
2021-10-07 17:40:00	2464			2021-10-07 17:40:00	96256	2021-10-07 02:05:00	156396
2021-10-07 17:50:00	1568			2021-10-07 17:50:00	96768	2021-10-07 02:10:00	155220
2021-10-07 18:00:00	860			2021-10-07 18:00:00	105472	2021-10-07 02:15:00	152761
2021-10-07 18:10:00	370			2021-10-07 18:10:00	111104	2021-10-07 02:20:00	152713
2021-10-07 18:20:00	227			2021-10-07 18:20:00	119296	2021-10-07 02:25:00	150210
2021-10-07 18:30:00	235			2021-10-07 18:30:00	122880	2021-10-07 02:30:00	150699
2021-10-07 18:40:00	163			2021-10-07 18:40:00	130560	2021-10-07 02:35:00	151452
2021-10-07 18:50:00	264			2021-10-07 18:50:00	137216	2021-10-07 02:40:00	146428
2021-10-07 19:00:00	176			2021-10-07 19:00:00	124928	2021-10-07 02:45:00	148925
2021-10-07 19:10:00	204			2021-10-07 19:10:00	143360	2021-10-07 02:50:00	147650
2021-10-07 19:20:00	264			2021-10-07 19:20:00	145408	2021-10-07 02:55:00	149799
2021-10-07 19:30:00	482			2021-10-07 19:30:00	152576	2021-10-07 03:00:00	146720
2021-10-07 19:40:00	490			2021-10-07 19:40:00	150528	2021-10-07 03:05:00	148231
2021-10-07 19:50:00	1184			2021-10-07 19:50:00	155648	2021-10-07 03:10:00	150089
2021-10-07 20:00:00	3024			2021-10-07 20:00:00	153600	2021-10-07 03:15:00	147040
2021-10-07 20:10:00	5024			2021-10-07 20:10:00	164864	2021-10-07 03:20:00	145396
2021-10-07 20:20:00	6464			2021-10-07 20:20:00	173056	2021-10-07 03:25:00	147027
2021-10-07 20:30:00	8192			2021-10-07 20:30:00	155648	2021-10-07 03:30:01	149113
2021-10-07 20:40:00	9728			2021-10-07 20:40:00	168960	2021-10-07 03:35:01	143441
2021-10-07 20:50:00	8704			2021-10-07 20:50:00	164864	2021-10-07 03:40:01	143356
2021-10-07 21:00:00	3792			2021-10-07 21:00:00	172032	2021-10-07 03:45:01	144074
2021-10-07 21:10:00	2096			2021-10-07 21:10:00	167936	2021-10-07 03:50:01	144017
2021-10-07 21:20:00	1608			2021-10-07 21:20:00	169984	2021-10-07 03:55:01	140545
2021-10-07 21:30:00	1832			2021-10-07 21:30:00	162816	2021-10-07 04:00:01	138301
2021-10-07 21:40:00	1856			2021-10-07 21:40:00	162816	2021-10-07 04:05:01	138826
2021-10-07 21:50:00	1616			2021-10-07 21:50:00	177152	2021-10-07 04:10:01	140528
2021-10-07 22:00:00	1480			2021-10-07 22:00:00	190464	2021-10-07 04:15:01	139366
2021-10-07 22:10:00	1560			2021-10-07 22:10:00	179200	2021-10-07 04:20:01	139366
2021-10-07 22:20:00	1168			2021-10-07 22:20:00	175104	2021-10-07 04:25:01	142185
2021-10-07 22:30:00	1584			2021-10-07 22:30:00	184320	2021-10-07 04:30:01	135338
2021-10-07 22:40:00	1752			2021-10-07 22:40:00	174080	2021-10-07 04:35:01	137795
2021-10-07 22:50:00	1776			2021-10-07 22:50:00	179200	2021-10-07 04:40:01	135686
2021-10-07 23:00:00	3792			2021-10-07 23:00:00	182272	2021-10-07 04:45:01	133632
2021-10-07 23:10:00	5728			2021-10-07 23:10:00	167936	2021-10-07 04:50:01	133510
2021-10-07 23:20:00	8096			2021-10-07 23:20:00	188416	2021-10-07 04:55:01	134022
2021-10-07 23:30:00	10560			2021-10-07 23:30:00	180224	2021-10-07 05:00:01	133908
2021-10-07 23:40:00	12928			2021-10-07 23:40:00	177152	2021-10-07 05:05:01	135017
2021-10-07 23:50:00	10496			2021-10-07 23:50:00	167936	2021-10-07 05:10:01	134363
2021-10-08	4512			2021-10-08	189440	2021-10-07 05:15:01	136354
2021-10-08 00:10:00	2432			2021-10-08 00:10:00	173056	2021-10-07 05:20:01	131002
2021-10-08 00:20:00	1536			2021-10-08 00:20:00	172032	2021-10-07 05:25:01	129470
2021-10-08 00:30:00	1656			2021-10-08 00:30:00	178176	2021-10-07 05:30:01	132628
2021-10-08 00:40:00	1568			2021-10-08 00:40:00	178176	2021-10-07 05:35:01	128844
2021-10-08 00:50:00	1328			2021-10-08 00:50:00	176128	2021-10-07 05:40:01	129128
2021-10-08 01:00:00	1376			2021-10-08 01:00:00	171008	2021-10-07 05:45:01	130380
2021-10-08 01:10:00	1272			2021-10-08 01:10:00	173056	2021-10-07 05:50:01	126392
2021-10-08 01:20:00	1112			2021-10-08 01:20:00	164864	2021-10-07 05:55:01	124145
2021-10-08 01:30:00	1288			2021-10-08 01:30:00	175104	2021-10-07 06:00:01	124707
2021-10-08 01:40:00	868			2021-10-08 01:40:00	179200	2021-10-07 06:05:01	127022
2021-10-08 01:50:00	1736			2021-10-08 01:50:00	167936	2021-10-07 06:10:01	125017
2021-10-08 02:00:00	3392			2021-10-08 02:00:00	180224	2021-10-07 06:15:01	121837
2021-10-08 02:10:00	5504			2021-10-08 02:10:00	175104	2021-10-07 06:20:01	125130
2021-10-08 02:20:00	7328			2021-10-08 02:20:00	178176	2021-10-07 06:25:01	124927
2021-10-08 02:30:00	9600			2021-10-08 02:30:00	168960	2021-10-07 06:30:01	121294
2021-10-08 02:40:00	11392			2021-10-08 02:40:00	174080	2021-10-07 06:35:01	122705
2021-10-08 02:50:00	10176			2021-10-08 02:50:00	173056	2021-10-07 06:40:01	124397
2021-10-08 03:00:00	4192			2021-10-08 03:00:00	165888	2021-10-07 06:45:01	117585
2021-10-08 03:10:00	2352			2021-10-08 03:10:00	167936	2021-10-07 06:50:01	119913
2021-10-08 03:20:00	1760			2021-10-08 03:20:00	157696	2021-10-07 06:55:01	114752
2021-10-08 03:30:00	1344			2021-10-08 03:30:00	172032	2021-10-07 07:00:01	116920
2021-10-08 03:40:00	1360			2021-10-08 03:40:00	174080	2021-10-07 07:05:01	121682
2021-10-08 03:50:00	1120			2021-10-08 03:50:00	166912	2021-10-07 07:10:01	118399
2021-10-08 04:00:00	1136			2021-10-08 04:00:00	163840	2021-10-07 07:15:01	118897
2021-10-08 04:10:00	1312			2021-10-08 04:10:00	153600	2021-10-07 07:20:01	115800
2021-10-08 04:20:00	1136			2021-10-08 04:20:00	172032	2021-10-07 07:25:01	116185
2021-10-08 04:30:00	988			2021-10-08 04:30:00	160768	2021-10-07 07:30:01	116817
2021-10-08 04:40:00	948			2021-10-08 04:40:00	155648	2021-10-07 07:35:01	113567
2021-10-08 04:50:00	1496			2021-10-08 04:50:00	163840	2021-10-07 07:40:01	110312
2021-10-08 05:00:00	2576			2021-10-08 05:00:00	163840	2021-10-07 07:45:01	111835
2021-10-08 05:10:00	5120			2021-10-08 05:10:00	162816	2021-10-07 07:50:01	109520
2021-10-08 05:20:00	7392			2021-10-08 05:20:00	152576	2021-10-07 07:55:01	109417
2021-10-08 05:30:00	9280			2021-10-08 05:30:00	154624	2021-10-07 08:00:01	108556
2021-10-08 05:40:00	11648			2021-10-08 05:40:00	171008	2021-10-07 08:05:01	114093
2021-10-08 05:50:00	9728			2021-10-08 05:50:00	171008	2021-10-07 08:10:01	108332
2021-10-08 06:00:00	4032			2021-10-08 06:00:00	155648	2021-10-07 08:15:01	110206
2021-10-08 06:10:00	1992			2021-10-08 06:10:00	160768	2021-10-07 08:20:01	110877
2021-10-08 06:20:00	1952			2021-10-08 06:20:00	154624	2021-10-07 08:25:01	108807
2021-10-08 06:30:00	1440			2021-10-08 06:30:00	157696	2021-10-07 08:30:01	106626
2021-10-08 06:40:00	1288			2021-10-08 06:40:00	164864	2021-10-07 08:35:01	104072
2021-10-08 06:50:00	1504			2021-10-08 06:50:00	161792	2021-10-07 08:40:01	105362
2021-10-08 07:00:00	1168			2021-10-08 07:00:00	153600	2021-10-07 08:45:01	104673
2021-10-08 07:10:00	1120			2021-10-08 07:10:00	155648	2021-10-07 08:50:01	105032
2021-10-08 07:20:00	1232			2021-10-08 07:20:00	141312	2021-10-07 08:55:01	105309
2021-10-08 07:30:00	1408			2021-10-08 07:30:00	156672	2021-10-07 09:00:01	104503
2021-10-08 07:40:00	1120			2021-10-08 07:40:00	158720	2021-10-07 09:05:01	102908
2021-10-08 07:50:00	1248			2021-10-08 07:50:00	148480	2021-10-07 09:10:01	104642
2021-10-08 08:00:00	2224			2021-10-08 08:00:00	156672	2021-10-07 09:15:01	102710
2021-10-08 08:10:00	2368			2021-10-08 08:10:00	157696	2021-10-07 09:20:01	100516
2021-10-08 08:20:00	2576			2021-10-08 08:20:00	153600	2021-10-07 09:25:01	102998
2021-10-08 08:30:00	2336			2021-10-08 08:30:00	152576
2021-10-08 08:40:00	2496			2021-10-08 08:40:00	149504	2021-10-07 11:31:00	22238.9
2021-10-08 08:50:00	2592			2021-10-08 08:50:00	152576	2021-10-07 11:36:00	19347.7
2021-10-08 09:00:00	2448			2021-10-08 09:00:00	147456	2021-10-07 11:41:00	19230.3
2021-10-08 09:10:00	2480			2021-10-08 09:10:00	139264	2021-10-07 11:46:00	17151.5
2021-10-08 09:20:00	2576			2021-10-08 09:20:00	154624	2021-10-07 11:51:00	16202.6
2021-10-08 09:30:00	1896			2021-10-08 09:30:00	151552	2021-10-07 11:56:00	14114.9
2021-10-08 09:40:00	1280			2021-10-08 09:40:00	149504	2021-10-07 12:01:00	12165.7
2021-10-08 09:50:00	824			2021-10-08 09:50:00	145408	2021-10-07 12:06:00	11779
2021-10-08 10:00:00	880			2021-10-08 10:00:00	151552	2021-10-07 12:11:00	11814.6
2021-10-08 10:10:00	652			2021-10-08 10:10:00	145408	2021-10-07 12:16:00	10645.1
2021-10-08 10:20:00	588			2021-10-08 10:20:00	133120	2021-10-07 12:21:00	9182.41
2021-10-08 10:30:00	444			2021-10-08 10:30:00	138240	2021-10-07 12:26:00	8441.62
2021-10-08 10:40:00	454			2021-10-08 10:40:00	137216	2021-10-07 12:31:00	7648.58
2021-10-08 10:50:00	592			2021-10-08 10:50:00	137216	2021-10-07 12:36:00	6988.91
2021-10-08 11:00:00	1920			2021-10-08 11:00:00	133120	2021-10-07 12:41:00	6054.69
2021-10-08 11:10:00	3648			2021-10-08 11:10:00	140288	2021-10-07 12:46:00	6458.77
2021-10-08 11:20:00	5280			2021-10-08 11:20:00	132096	2021-10-07 12:51:00	5077.88
2021-10-08 11:30:00	7360			2021-10-08 11:30:00	131072	2021-10-07 12:56:00	4695.88
2021-10-08 11:40:00	9280			2021-10-08 11:40:00	136192	2021-10-07 13:01:00	4703.87
2021-10-08 11:50:00	8384			2021-10-08 11:50:00	130048	2021-10-07 13:06:00	3890.64
2021-10-08 12:00:00	3152			2021-10-08 12:00:00	129536	2021-10-07 13:11:00	3754.79
2021-10-08 12:10:00	1224			2021-10-08 12:10:00	120320	2021-10-07 13:16:00	2741.74
2021-10-08 12:20:00	672			2021-10-08 12:20:00	122880	2021-10-07 13:21:00	2791.83
2021-10-08 12:30:00	472			2021-10-08 12:30:00	124928	2021-10-07 13:26:00	2474.98
2021-10-08 12:40:00	412			2021-10-08 12:40:00	123904	2021-10-07 13:31:00	2313.79
2021-10-08 12:50:00	342			2021-10-08 12:50:00	118784	2021-10-07 13:36:00	1678.28
2021-10-08 13:00:00	258			2021-10-08 13:00:00	117248	2021-10-07 13:41:00	1862.03
2021-10-08 13:10:00	324			2021-10-08 13:10:00	110080	2021-10-07 13:46:00	1315.56
2021-10-08 13:20:00	233			2021-10-08 13:20:00	112640	2021-10-07 13:51:00	1499.22
2021-10-08 13:30:00	201			2021-10-08 13:30:00	108544	2021-10-07 13:56:00	1082.28
2021-10-08 13:40:00	88.5			2021-10-08 13:40:00	108544	2021-10-07 14:01:00	2043.13
2021-10-08 13:50:00	450			2021-10-08 13:50:00	119808	2021-10-07 14:06:00	3052.32
2021-10-08 14:00:00	2032			2021-10-08 14:00:00	108544	2021-10-07 14:11:00	3652.61
2021-10-08 14:10:00	4448			2021-10-08 14:10:00	104448	2021-10-07 14:16:00	5103.68
2021-10-08 14:20:00	7200			2021-10-08 14:20:00	116736	2021-10-07 14:21:00	5683.33
2021-10-08 14:30:00	9152			2021-10-08 14:30:00	112128	2021-10-07 14:26:00	7578.41
2021-10-08 14:40:00	10816			2021-10-08 14:40:00	123904	2021-10-07 14:31:00	8393.51
2021-10-08 14:50:00	10560			2021-10-08 14:50:00	117760	2021-10-07 14:36:00	10398.5
2021-10-08 15:00:00	3328			2021-10-08 15:00:00	119296	2021-10-07 14:41:00	11616.4
2021-10-08 15:10:00	1296			2021-10-08 15:10:00	116736	2021-10-07 14:46:00	15058.1
2021-10-08 15:20:00	736			2021-10-08 15:20:00	122880	2021-10-07 14:51:00	16003.9
2021-10-08 15:30:00	664			2021-10-08 15:30:00	126976	2021-10-07 14:56:00	17762.1
2021-10-08 15:40:00	520			2021-10-08 15:40:00	141312	2021-10-07 15:01:00	17752.2
2021-10-08 15:50:00	508			2021-10-08 15:50:00	135168	2021-10-07 15:06:00	19291.7
2021-10-08 16:00:00	464			2021-10-08 16:00:00	138240	2021-10-07 15:11:00	21799.8
2021-10-08 16:10:00	334			2021-10-08 16:10:00	150528	2021-10-07 15:16:00	23408.5
2021-10-08 16:20:00	125			2021-10-08 16:20:00	144384	2021-10-07 15:21:00	27539.6
2021-10-08 16:30:00	187			2021-10-08 16:30:00	157696	2021-10-07 15:26:00	27695.2
2021-10-08 16:40:00	255			2021-10-08 16:40:00	159744	2021-10-07 15:31:00	31662.8
2021-10-08 16:50:00	532			2021-10-08 16:50:00	159744	2021-10-07 15:36:00	35902.6
2021-10-08 17:00:00	2224			2021-10-08 17:00:00	165888	2021-10-07 15:41:00	36617.8
2021-10-08 17:10:00	4704			2021-10-08 17:10:00	159744	2021-10-07 15:46:00	39471
2021-10-08 17:20:00	7936			2021-10-08 17:20:00	165888	2021-10-07 15:51:00	42293.1
2021-10-08 17:30:00	10944			2021-10-08 17:30:00	183296	2021-10-07 15:56:00	46289.9
2021-10-08 17:40:00	12608			2021-10-08 17:40:00	171008	2021-10-07 16:01:00	46794
2021-10-08 17:50:00	10560			2021-10-08 17:50:00	185344	2021-10-07 16:06:00	50321.4
2021-10-08 18:00:00	4032			2021-10-08 18:00:00	189440	2021-10-07 16:11:00	53717.8
2021-10-08 18:10:00	1416			2021-10-08 18:10:00	202752	2021-10-07 16:16:00	56207.2
2021-10-08 18:20:00	984			2021-10-08 18:20:00	205824	2021-10-07 16:21:00	61262.2
2021-10-08 18:30:00	540			2021-10-08 18:30:00	202752	2021-10-07 16:26:00	60385.6
2021-10-08 18:40:00	544			2021-10-08 18:40:00	64256	2021-10-07 16:31:00	63710.3
2021-10-08 18:50:00	398			2021-10-08 18:50:00	2416	2021-10-07 16:36:00	68774.7
						2021-10-07 16:41:00	71326.2
						2021-10-07 16:46:00	74650.9
						2021-10-07 16:51:00	78168.8
						2021-10-07 16:56:00	78439.4
						2021-10-07 17:01:00	83929.1
						2021-10-07 17:06:00	85166.1
						2021-10-07 17:11:00	88181.6
						2021-10-07 17:16:00	93477.9
						2021-10-07 17:21:00	90617.1
						2021-10-07 17:26:00	91699.5
						2021-10-07 17:31:00	100552
						2021-10-07 17:36:00	101983
						2021-10-07 17:41:00	107704
						2021-10-07 17:46:00	105386
						2021-10-07 17:51:00	110527
						2021-10-07 17:56:00	111814
						2021-10-07 18:01:00	112155
						2021-10-07 18:06:00	115639
						2021-10-07 18:11:00	117570
						2021-10-07 18:16:00	124953
						2021-10-07 18:21:00	125408
						2021-10-07 18:26:00	131122
						2021-10-07 18:31:00	129294
						2021-10-07 18:36:00	138383
						2021-10-07 18:41:00	137515
						2021-10-07 18:46:00	134204
						2021-10-07 18:51:00	132973
						2021-10-07 18:56:00	139765
						2021-10-07 19:01:00	140287
						2021-10-07 19:06:00	145753
						2021-10-07 19:11:00	147322
						2021-10-07 19:16:00	153397
						2021-10-07 19:21:00	155478
						2021-10-07 19:26:00	153463
						2021-10-07 19:31:00	153054
						2021-10-07 19:36:00	152520
						2021-10-07 19:41:00	157251
						2021-10-07 19:46:00	153523
						2021-10-07 19:51:00	152492
						2021-10-07 19:56:00	152506
						2021-10-07 20:01:00	152289
						2021-10-07 20:06:00	155329
						2021-10-07 20:11:00	156662
						2021-10-07 20:16:00	159771
						2021-10-07 20:21:00	156008
						2021-10-07 20:26:00	155027
						2021-10-07 20:31:00	165224
						2021-10-07 20:36:00	159877
						2021-10-07 20:41:00	160321
						2021-10-07 20:46:00	164484
						2021-10-07 20:51:00	166519
						2021-10-07 20:56:00	160045
						2021-10-07 21:01:00	165834
						2021-10-07 21:06:00	164168
						2021-10-07 21:11:00	166193
						2021-10-07 21:16:00	169447
						2021-10-07 21:21:00	167874
						2021-10-07 21:26:00	171470
						2021-10-07 21:31:00	166293
						2021-10-07 21:36:00	165196
						2021-10-07 21:41:00	167714
						2021-10-07 21:46:00	169253
						2021-10-07 21:51:00	167439
						2021-10-07 21:56:00	173924
						2021-10-07 22:01:00	167407
						2021-10-07 22:06:00	173114
						2021-10-07 22:11:00	172314
						2021-10-07 22:16:00	173233
						2021-10-07 22:21:00	172528
						2021-10-07 22:26:00	168582
						2021-10-07 22:31:00	168869
						2021-10-07 22:36:00	172238
						2021-10-07 22:41:00	173879
						2021-10-07 22:46:00	170623
						2021-10-07 22:51:00	169730
						2021-10-07 22:56:00	172081
						2021-10-07 23:01:00	170424
						2021-10-07 23:06:00	170739
						2021-10-07 23:11:00	166275
						2021-10-07 23:16:00	172833
						2021-10-07 23:21:00	169563
						2021-10-07 23:26:00	170388
						2021-10-07 23:31:00	167118
						2021-10-07 23:36:00	164879
						2021-10-07 23:41:00	167412
						2021-10-07 23:46:00	166329
						2021-10-07 23:51:00	163785
						2021-10-07 23:56:00	163539
						2021-10-08 00:01:00	163625
						2021-10-08 00:06:00	165794
						2021-10-08 00:11:00	161399
						2021-10-08 00:16:00	162621
						2021-10-08 00:21:00	162330
						2021-10-08 00:26:00	164746
						2021-10-08 00:31:00	157773
						2021-10-08 00:36:00	158408
						2021-10-08 00:41:00	158588
						2021-10-08 00:46:00	158061
						2021-10-08 00:51:00	155530
						2021-10-08 00:56:00	152502
						2021-10-08 01:01:00	152791
						2021-10-08 01:06:00	153448
						2021-10-08 01:11:00	152215
						2021-10-08 01:16:00	151685
						2021-10-08 01:21:00	152045
						2021-10-08 01:26:00	149167
						2021-10-08 01:31:00	146772
						2021-10-08 01:36:00	149793
						2021-10-08 01:41:00	146735
						2021-10-08 01:46:00	147307
						2021-10-08 01:51:00	144449
						2021-10-08 01:56:00	141254
						2021-10-08 02:01:00	144549
						2021-10-08 02:06:00	144866
						2021-10-08 02:11:00	144041
						2021-10-08 02:16:00	135571
						2021-10-08 02:21:00	144211
						2021-10-08 02:26:00	137792
						2021-10-08 02:31:00	139503
						2021-10-08 02:36:00	140160
						2021-10-08 02:41:00	136168
						2021-10-08 02:46:00	137283
						2021-10-08 02:51:00	133636
						2021-10-08 02:56:00	136268
						2021-10-08 03:01:00	133163
						2021-10-08 03:06:00	135324
						2021-10-08 03:11:00	132230
						2021-10-08 03:16:00	129209
						2021-10-08 03:21:00	132403
						2021-10-08 03:26:00	129622
						2021-10-08 03:31:00	128216
						2021-10-08 03:36:00	127915
						2021-10-08 03:41:00	127978
						2021-10-08 03:46:00	129450
						2021-10-08 03:51:00	129717
						2021-10-08 03:56:00	129218
						2021-10-08 04:01:00	129650
						2021-10-08 04:06:00	122909
						2021-10-08 04:11:00	124651
						2021-10-08 04:16:00	130493
						2021-10-08 04:21:01	123953
						2021-10-08 04:26:01	126258
						2021-10-08 04:31:01	125694
						2021-10-08 04:36:01	124118
						2021-10-08 04:41:01	122934
						2021-10-08 04:46:01	121055
						2021-10-08 04:51:01	123353
						2021-10-08 04:56:01	124599
						2021-10-08 05:01:01	122154
						2021-10-08 05:06:01	122498
						2021-10-08 05:11:01	120646
						2021-10-08 05:16:01	121289
						2021-10-08 05:21:01	121302
						2021-10-08 05:26:01	116749
						2021-10-08 05:31:01	119652
						2021-10-08 05:36:01	120573
						2021-10-08 05:41:01	115326
						2021-10-08 05:46:01	117754
						2021-10-08 05:51:01	117586
						2021-10-08 05:56:01	114572
						2021-10-08 06:01:01	119149
						2021-10-08 06:06:01	116554
						2021-10-08 06:11:01	117893
						2021-10-08 06:16:01	115409
						2021-10-08 06:21:01	115186
						2021-10-08 06:26:01	115940
						2021-10-08 06:31:01	115242
						2021-10-08 06:36:01	114739
						2021-10-08 06:41:01	113240
						2021-10-08 06:46:01	111481
						2021-10-08 06:51:01	114530
						2021-10-08 06:56:01	112666
						2021-10-08 07:01:01	112555
						2021-10-08 07:06:01	114204
						2021-10-08 07:11:01	113925
						2021-10-08 07:16:01	110725
						2021-10-08 07:21:01	109464
						2021-10-08 07:26:01	112314
						2021-10-08 07:31:01	110373
						2021-10-08 07:36:01	112797
						2021-10-08 07:41:01	111083
						2021-10-08 07:46:01	108387
						2021-10-08 07:51:01	107214
						2021-10-08 07:56:01	111531
						2021-10-08 08:01:01	107820
						2021-10-08 08:06:01	110056
						2021-10-08 08:11:01	108308
						2021-10-08 08:16:01	105798
						2021-10-08 08:21:01	102724
						2021-10-08 08:26:01	107930
						2021-10-08 08:31:01	110091
						2021-10-08 08:36:01	106110
						2021-10-08 08:41:01	104511
						2021-10-08 08:46:01	106524
						2021-10-08 08:51:01	103908
						2021-10-08 08:56:01	105962
						2021-10-08 09:01:01	105570
						2021-10-08 09:06:01	105698
						2021-10-08 09:11:01	93091.4
						2021-10-08 09:16:01	70519.3
						2021-10-08 09:21:01	56537.8
						2021-10-08 09:26:01	52709
						2021-10-08 09:31:01	52665.4
						2021-10-08 09:36:01	47524.2
						2021-10-08 09:41:01	48097.7
						2021-10-08 09:46:01	44557.3
						2021-10-08 09:51:01	42047.2
						2021-10-08 09:56:01	37969.4
						2021-10-08 10:01:01	35900.1
						2021-10-08 10:06:01	32387.8
						2021-10-08 10:11:01	30033.4
						2021-10-08 10:16:01	27010.4
						2021-10-08 10:21:01	25174.3
						2021-10-08 10:26:01	20569.4
						2021-10-08 10:31:01	21398
						2021-10-08 10:36:01	17795.2
						2021-10-08 10:41:01	16786.2
						2021-10-08 10:46:01	16247.6
						2021-10-08 10:51:01	13976.2
						2021-10-08 10:56:01	11241.2
						2021-10-08 11:01:01	12455.6
						2021-10-08 11:06:01	10477.8
						2021-10-08 11:11:01	10263.6
						2021-10-08 11:16:01	11588.4
						2021-10-08 11:21:01	10302.8
						2021-10-08 11:26:01	9733.76
						2021-10-08 11:31:01	9650.28
						2021-10-08 11:36:01	9731.48
						2021-10-08 11:41:01	11974.8
						2021-10-08 11:46:01	12211.5
						2021-10-08 11:51:01	11531.9
						2021-10-08 11:56:01	11807.3
						2021-10-08 12:01:01	11908.8
						2021-10-08 12:06:01	13180.1
						2021-10-08 12:11:01	13739.4
						2021-10-08 12:16:01	15086.7
						2021-10-08 12:21:01	14587.2
						2021-10-08 12:26:01	15601.7
						2021-10-08 12:31:01	17177.1
						2021-10-08 12:36:01	16753.6
						2021-10-08 12:41:01	17101.7
						2021-10-08 12:46:01	19919.2
						2021-10-08 12:51:01	20759.6
						2021-10-08 12:56:01	21575
						2021-10-08 13:01:01	23766.6
						2021-10-08 13:06:01	23949
						2021-10-08 13:11:01	25237.4
						2021-10-08 13:16:01	24279.6
						2021-10-08 13:21:01	26263.5
						2021-10-08 13:26:01	31704.3
						2021-10-08 13:31:01	32013.3
						2021-10-08 13:36:01	33418
						2021-10-08 13:41:01	36231.7
						2021-10-08 13:46:01	36104.9
						2021-10-08 13:51:01	40947.9
						2021-10-08 13:56:01	42564.9
						2021-10-08 14:01:01	46015.3
						2021-10-08 14:06:01	44875.6
						2021-10-08 14:11:01	48066.3
						2021-10-08 14:16:01	52846.1
						2021-10-08 14:21:01	56650.9
						2021-10-08 14:26:01	58768
						2021-10-08 14:31:01	59866.9
						2021-10-08 14:36:01	67425.8
						2021-10-08 14:41:01	66150.7
						2021-10-08 14:46:01	70565.4
						2021-10-08 14:51:01	72000.9
						2021-10-08 14:56:01	75977.3
						2021-10-08 15:01:01	81855.3
						2021-10-08 15:06:01	79586
						2021-10-08 15:11:01	87758.6
						2021-10-08 15:16:01	91305.9
						2021-10-08 15:21:01	92121.8
						2021-10-08 15:26:01	99591.1
						2021-10-08 15:31:01	105186
						2021-10-08 15:36:01	106682
						2021-10-08 15:41:01	105363
						2021-10-08 15:46:01	115407
						2021-10-08 15:51:01	117794
						2021-10-08 15:56:01	116342
						2021-10-08 16:01:01	125226
						2021-10-08 16:06:01	125203
						2021-10-08 16:11:01	128215
						2021-10-08 16:16:01	127184
						2021-10-08 16:21:01	105738
						2021-10-08 16:26:01	86276.9
						2021-10-08 16:31:01	74448.9
						2021-10-08 16:36:01	66833.2
						2021-10-08 16:41:01	63518.2
						2021-10-08 16:46:01	60418.1
						2021-10-08 16:51:01	54652.9
						2021-10-08 16:56:01	52073.9
						2021-10-08 17:01:01	48423
						2021-10-08 17:06:01	44894.4
						2021-10-08 17:11:01	40854.8
						2021-10-08 17:16:01	36988.7
						2021-10-08 17:21:01	35742.7
						2021-10-08 17:26:01	31607
						2021-10-08 17:31:01	29145.9
						2021-10-08 17:36:01	24414.6
						2021-10-08 17:41:01	23718.5
						2021-10-08 17:46:01	22738.9
						2021-10-08 17:51:01	18383.4
						2021-10-08 17:56:01	16283
						2021-10-08 18:01:01	14567.1
						2021-10-08 18:06:01	12604
						2021-10-08 18:11:01	12517.6

## Sheet: Low Campaign
ANSTO	ANSTO	UPC	UPC	ENEA	ENEA	UC	UC	IFIN	IFIN
Date	C (Bq/m3)	Date	C (Bq/m3)	Date	C (Bq/m3)	Date	C (Bq/m3)	Date	C (Bq/m3)
2021-10-13 15:00:00	192	2021-10-13 16:56:00	0	2021-10-13 16:30:00	169	2021-10-13 13:51:00	32.4241	2021-10-13 15:22:00	31
2021-10-13 15:10:00	272	2021-10-13 17:26:00	340	2021-10-13 16:40:00	194	2021-10-13 13:56:00	0	2021-10-13 16:22:00	182
2021-10-13 15:20:00	302	2021-10-13 17:56:00	567	2021-10-13 16:50:00	139	2021-10-13 14:01:00	0	2021-10-13 17:22:00	354
2021-10-13 15:30:00	394	2021-10-13 18:26:00	793	2021-10-13 17:00:00	148	2021-10-13 14:06:00	64.6287	2021-10-13 18:22:00	485
2021-10-13 15:40:00	390	2021-10-13 18:55:59	1927	2021-10-13 17:10:00	222	2021-10-13 14:11:00	65.2623	2021-10-13 19:22:00	1081
2021-10-13 15:50:00	404	2021-10-13 19:25:59	1587	2021-10-13 17:20:00	360	2021-10-13 14:15:59	32.5265	2021-10-13 20:22:00	1273
2021-10-13 16:00:00	440	2021-10-13 19:55:59	1927	2021-10-13 17:30:00	344	2021-10-13 14:20:59	0	2021-10-13 21:22:00	1222
2021-10-13 16:10:00	560	2021-10-13 20:25:59	1473	2021-10-13 17:40:00	388	2021-10-13 14:25:59	0	2021-10-13 22:22:00	1465
2021-10-13 16:20:00	500	2021-10-13 20:55:59	1410	2021-10-13 17:50:00	408	2021-10-13 14:30:59	0	2021-10-13 23:22:00	1495
2021-10-13 16:30:00	680	2021-10-13 21:25:59	1813	2021-10-13 18:00:00	588	2021-10-13 14:35:59	64.4517	2021-10-14 00:22:00	1788
2021-10-13 16:40:00	672	2021-10-13 21:55:59	1360	2021-10-13 18:10:00	716	2021-10-13 14:40:59	96.5549	2021-10-14 01:22:00	1768
2021-10-13 16:50:00	864	2021-10-13 22:25:59	1750	2021-10-13 18:20:00	358	2021-10-13 14:45:59	64.098	2021-10-14 02:22:00	1990
2021-10-13 17:00:00	860	2021-10-13 22:55:59	3060	2021-10-13 18:30:00	828	2021-10-13 14:50:59	0	2021-10-14 03:22:00	1838
2021-10-13 17:10:00	876	2021-10-13 23:25:59	2833	2021-10-13 18:40:00	664	2021-10-13 14:55:59	0	2021-10-14 04:22:00	2263
2021-10-13 17:20:00	884	2021-10-13 23:55:59	2267	2021-10-13 18:50:00	580	2021-10-13 15:00:59	0	2021-10-14 05:22:00	2051
2021-10-13 17:30:00	900	2021-10-14 00:25:59	1686	2021-10-13 19:00:00	780	2021-10-13 15:05:59	95.1471	2021-10-14 06:22:00	2283
2021-10-13 17:40:00	1020	2021-10-14 00:55:59	2493	2021-10-13 19:10:00	736	2021-10-13 15:10:59	31.652	2021-10-14 07:22:00	2545
2021-10-13 17:50:00	1080	2021-10-14 01:25:59	1700	2021-10-13 19:20:00	1120	2021-10-13 15:15:59	0	2021-10-14 08:22:00	2414
2021-10-13 18:00:00	1096	2021-10-14 01:55:59	2380	2021-10-13 19:30:00	796	2021-10-13 15:20:59	94.6122	2021-10-14 09:22:00	2596
2021-10-13 18:10:00	1056	2021-10-14 02:25:59	2267	2021-10-13 19:40:00	952	2021-10-13 15:25:59	31.6253	2021-10-14 10:22:00	2505
2021-10-13 18:20:00	1512	2021-10-14 02:55:59	2593	2021-10-13 19:50:00	864	2021-10-13 15:30:59	0	2021-10-14 11:22:00	2657
2021-10-13 18:30:00	1376	2021-10-14 03:25:59	2607	2021-10-13 20:00:00	920	2021-10-13 15:35:59	126.129	2021-10-14 12:22:00	1710
2021-10-13 18:40:00	1304	2021-10-14 03:55:59	2380	2021-10-13 20:10:00	868	2021-10-13 15:40:59	31.4405	2021-10-14 13:22:00	845
2021-10-13 18:50:00	1392	2021-10-14 04:25:59	2203	2021-10-13 20:20:00	1064	2021-10-13 15:45:59	94.7596	2021-10-14 14:22:00	303
2021-10-13 19:00:00	1440	2021-10-14 04:55:59	2543	2021-10-13 20:30:00	1184	2021-10-13 15:50:59	0	2021-10-14 15:22:00	233
2021-10-13 19:10:00	1456	2021-10-14 05:25:59	1976	2021-10-13 20:40:00	832	2021-10-13 15:55:59	0	2021-10-14 16:22:00	280
2021-10-13 19:20:00	1464	2021-10-14 05:55:59	1523	2021-10-13 20:50:00	1200	2021-10-13 16:00:59	62.8309	2021-10-14 17:22:00	569
2021-10-13 19:30:00	1600	2021-10-14 06:25:59	2479	2021-10-13 21:00:00	936	2021-10-13 16:05:59	31.2795	2021-10-14 18:22:00	966
2021-10-13 19:40:00	1680	2021-10-14 06:55:59	2090	2021-10-13 21:10:00	1320	2021-10-13 16:10:59	31.2414	2021-10-14 19:22:00	1197
2021-10-13 19:50:00	1912	2021-10-14 07:25:59	1813	2021-10-13 21:20:00	1104	2021-10-13 16:15:59	62.2981	2021-10-14 20:22:00	1104
2021-10-13 20:00:00	1656	2021-10-14 07:55:59	1913	2021-10-13 21:30:00	1004	2021-10-13 16:20:59	0	2021-10-14 21:22:00	1358
2021-10-13 20:10:00	1856	2021-10-14 08:25:59	1927	2021-10-13 21:40:00	1168	2021-10-13 16:25:59	63.2454	2021-10-14 22:22:00	1303
2021-10-13 20:20:00	2016	2021-10-14 08:55:59	2833	2021-10-13 21:50:00	1464	2021-10-13 16:30:59	156.584	2021-10-14 23:22:00	1636
2021-10-13 20:30:00	1616	2021-10-14 09:25:59	2493	2021-10-13 22:00:00	1360	2021-10-13 16:35:59	31.0449	2021-10-15 00:22:00	1456
2021-10-13 20:40:00	2016	2021-10-14 09:55:59	2493	2021-10-13 22:10:00	1320	2021-10-13 16:40:59	0	2021-10-15 01:22:00	1828
2021-10-13 20:50:00	2144	2021-10-14 10:25:59	2607	2021-10-13 22:20:00	1512	2021-10-13 16:45:59	61.8651	2021-10-15 02:22:00	2081
2021-10-13 21:00:00	2000	2021-10-14 10:55:59	3740	2021-10-13 22:30:00	1296	2021-10-13 16:50:59	0	2021-10-15 03:22:00	1909
2021-10-13 21:10:00	2240	2021-10-14 11:25:59	2253	2021-10-13 22:40:00	1392	2021-10-13 16:55:59	31	2021-10-15 04:22:00	2162
2021-10-13 21:20:00	1960	2021-10-14 11:55:59	2316	2021-10-13 22:50:00	1488	2021-10-13 17:00:59	61.1143	2021-10-15 05:22:00	2263
2021-10-13 21:30:00	2016	2021-10-14 12:25:59	2267	2021-10-13 23:00:00	1408	2021-10-13 17:05:59	61.2485	2021-10-15 06:22:00	2121
2021-10-13 21:40:00	2128	2021-10-14 12:55:59	2493	2021-10-13 23:10:00	1496	2021-10-13 17:10:59	122.608	2021-10-15 07:22:00	2162
2021-10-13 21:50:00	2176	2021-10-14 13:25:59	3223	2021-10-13 23:20:00	1384	2021-10-13 17:15:59	91.1687	2021-10-15 08:22:00	2323
2021-10-13 22:00:00	2192	2021-10-14 13:55:59	3110	2021-10-13 23:30:00	1432	2021-10-13 17:20:59	182.466	2021-10-15 09:22:00	2081
2021-10-13 22:10:00	2320	2021-10-14 14:25:59	1360	2021-10-13 23:40:00	1552	2021-10-13 17:25:59	152.244	2021-10-15 10:22:00	2263
2021-10-13 22:20:00	2448	2021-10-14 14:55:59	1976	2021-10-13 23:50:00	1336	2021-10-13 17:30:59	152.263	2021-10-15 11:22:00	2141
2021-10-13 22:30:00	2304	2021-10-14 15:25:59	1863	2021-10-14	1576	2021-10-13 17:35:59	90.7558	2021-10-15 12:22:00	2081
2021-10-13 22:40:00	2464	2021-10-14 15:55:59	2253	2021-10-14 00:10:00	1672	2021-10-13 17:40:59	150.96	2021-10-15 13:22:00	2182
2021-10-13 22:50:00	2256			2021-10-14 00:20:00	1648	2021-10-13 17:45:59	181.464	2021-10-15 14:22:00	2293
2021-10-13 23:00:00	2160	2021-10-14 17:44:00	843	2021-10-14 00:30:00	1352	2021-10-13 17:50:59	242.066	2021-10-15 15:22:00	1752
2021-10-13 23:10:00	2192	2021-10-14 18:14:00	680	2021-10-14 00:40:00	1312	2021-10-13 17:55:59	151.691	2021-10-15 16:22:00	566
2021-10-13 23:20:00	2576	2021-10-14 18:44:00	0	2021-10-14 00:50:00	1504	2021-10-13 18:00:59	212.367	2021-10-15 17:22:00	414
2021-10-13 23:30:00	2512	2021-10-14 19:14:00	956	2021-10-14 01:00:00	1560	2021-10-13 18:05:59	269.871	2021-10-15 18:22:00	374
2021-10-13 23:40:00	2448	2021-10-14 19:43:59	907	2021-10-14 01:10:00	1472	2021-10-13 18:10:59	360.203	2021-10-15 19:22:00	545
2021-10-13 23:50:00	2528	2021-10-14 20:13:59	1587	2021-10-14 01:20:00	1856	2021-10-13 18:15:59	330.975	2021-10-15 20:22:00	586
2021-10-14	2592	2021-10-14 20:43:59	1020	2021-10-14 01:30:00	1592	2021-10-13 18:20:59	421.946	2021-10-15 21:22:00	838
2021-10-14 00:10:00	2560	2021-10-14 21:13:59	227	2021-10-14 01:40:00	1872	2021-10-13 18:25:59	180.673	2021-10-15 22:22:00	1061
2021-10-14 00:20:00	2832	2021-10-14 21:43:59	453	2021-10-14 01:50:00	2048	2021-10-13 18:30:59	452.51	2021-10-15 23:22:00	1152
2021-10-14 00:30:00	2592	2021-10-14 22:13:59	0	2021-10-14 02:00:00	1624	2021-10-13 18:35:59	301.674	2021-10-16 00:22:00	1172
2021-10-14 00:40:00	2720	2021-10-14 22:43:59	0	2021-10-14 02:10:00	1376	2021-10-13 18:40:59	332.511	2021-10-16 01:22:00	1293
2021-10-14 00:50:00	2560	2021-10-14 23:13:59	0	2021-10-14 02:20:00	1648	2021-10-13 18:45:59	269.178	2021-10-16 02:22:00	1222
2021-10-14 01:00:00	2752	2021-10-14 23:43:59	390	2021-10-14 02:30:00	2000	2021-10-13 18:50:59	328.256	2021-10-16 03:22:00	1212
2021-10-14 01:10:00	2928	2021-10-15 00:13:59	0	2021-10-14 02:40:00	1656	2021-10-13 18:55:59	268.573	2021-10-16 04:22:00	1202
2021-10-14 01:20:00	2880	2021-10-15 00:43:59	113	2021-10-14 02:50:00	1800	2021-10-13 19:00:59	358.097	2021-10-16 05:22:00	1677
2021-10-14 01:30:00	2736	2021-10-15 01:13:59	113	2021-10-14 03:00:00	1984	2021-10-13 19:05:59	626.67	2021-10-16 06:22:00	1515
2021-10-14 01:40:00	2656	2021-10-15 01:43:59	0	2021-10-14 03:10:00	2096	2021-10-13 19:10:59	388.441	2021-10-16 07:22:00	1515
2021-10-14 01:50:00	3072	2021-10-15 02:13:59	730	2021-10-14 03:20:00	1928	2021-10-13 19:15:59	149.577	2021-10-16 08:22:00	1667
2021-10-14 02:00:00	3088	2021-10-15 02:43:59	453	2021-10-14 03:30:00	1816	2021-10-13 19:20:59	269.664	2021-10-16 09:22:00	1687
2021-10-14 02:10:00	2848	2021-10-15 03:13:59	680	2021-10-14 03:40:00	2032	2021-10-13 19:25:59	599.786	2021-10-16 10:22:00	1495
2021-10-14 02:20:00	3216	2021-10-15 03:43:59	730	2021-10-14 03:50:00	2080	2021-10-13 19:30:59	539.808	2021-10-16 11:22:00	1646
2021-10-14 02:30:00	3296	2021-10-15 04:13:59	680	2021-10-14 04:00:00	2176	2021-10-13 19:35:59	479.829	2021-10-16 12:22:00	1828
2021-10-14 02:40:00	3136	2021-10-15 04:43:59	0	2021-10-14 04:10:00	2080	2021-10-13 19:40:59	479.829	2021-10-16 13:22:00	1485
2021-10-14 02:50:00	3232	2021-10-15 05:13:59	0	2021-10-14 04:20:00	1992	2021-10-13 19:45:59	479.387	2021-10-16 14:22:00	1616
2021-10-14 03:00:00	2880	2021-10-15 05:43:59	503	2021-10-14 04:30:00	1888	2021-10-13 19:50:59	479.482	2021-10-16 15:22:00	1717
2021-10-14 03:10:00	3168	2021-10-15 06:13:59	567	2021-10-14 04:40:00	1952	2021-10-13 19:55:59	599.786	2021-10-16 16:22:00	758
2021-10-14 03:20:00	3632	2021-10-15 06:43:59	390	2021-10-14 04:50:00	2096	2021-10-13 20:00:59	419.85	2021-10-16 17:22:00	414
2021-10-14 03:30:00	3056	2021-10-15 07:13:59	113	2021-10-14 05:00:00	2208	2021-10-13 20:05:59	449.337	2021-10-16 18:22:00	232
2021-10-14 03:40:00	3136	2021-10-15 07:43:59	0	2021-10-14 05:10:00	1992	2021-10-13 20:10:59	621.568	2021-10-16 19:22:00	566
2021-10-14 03:50:00	3168	2021-10-15 08:13:59	0	2021-10-14 05:20:00	1864	2021-10-13 20:15:59	384.764	2021-10-16 20:22:00	667
2021-10-14 04:00:00	3312	2021-10-15 08:43:59	113	2021-10-14 05:30:00	2032	2021-10-13 20:20:59	651.138	2021-10-16 21:22:00	838
2021-10-14 04:10:00	3552	2021-10-15 09:13:59	453	2021-10-14 05:40:00	2336	2021-10-13 20:25:59	591.944	2021-10-16 22:22:00	1051
2021-10-14 04:20:00	3472	2021-10-15 09:43:59	0	2021-10-14 05:50:00	2144	2021-10-13 20:30:59	414.361	2021-10-16 23:22:00	1030
2021-10-14 04:30:00	3424	2021-10-15 10:13:59	340	2021-10-14 06:00:00	2560	2021-10-13 20:35:59	710.333	2021-10-17 00:22:00	990
2021-10-14 04:40:00	3472	2021-10-15 10:43:59	453	2021-10-14 06:10:00	1920	2021-10-13 20:40:59	710.333	2021-10-17 01:22:00	1141
2021-10-14 04:50:00	3456	2021-10-15 11:13:59	666	2021-10-14 06:20:00	2160	2021-10-13 20:45:59	651.138	2021-10-17 02:22:00	1192
2021-10-14 05:00:00	3552	2021-10-15 11:43:59	1070	2021-10-14 06:30:00	1952	2021-10-13 20:50:59	532.75	2021-10-17 03:22:00	1384
2021-10-14 05:10:00	3520	2021-10-15 12:13:59	453	2021-10-14 06:40:00	1768	2021-10-13 20:55:59	562.347	2021-10-17 04:22:00	1475
2021-10-14 05:20:00	3440	2021-10-15 12:43:59	340	2021-10-14 06:50:00	2432	2021-10-13 21:00:59	473.951	2021-10-17 05:22:00	1465
2021-10-14 05:30:00	3360	2021-10-15 13:13:59	276	2021-10-14 07:00:00	2448	2021-10-13 21:05:59	830.664	2021-10-17 06:22:00	1384
2021-10-14 05:40:00	3872	2021-10-15 13:43:59	0	2021-10-14 07:10:00	2224	2021-10-13 21:10:59	771.331	2021-10-17 07:22:00	1343
2021-10-14 05:50:00	3568	2021-10-15 14:13:59	0	2021-10-14 07:20:00	2768	2021-10-13 21:15:59	563.665	2021-10-17 08:22:00	1465
2021-10-14 06:00:00	3696	2021-10-15 14:43:59	0	2021-10-14 07:30:00	2592	2021-10-13 21:20:59	741.665	2021-10-17 09:22:00	1192
2021-10-14 06:10:00	3344	2021-10-15 15:13:59	113	2021-10-14 07:40:00	2176	2021-10-13 21:25:59	771.331	2021-10-17 10:22:00	1253
2021-10-14 06:20:00	3584	2021-10-15 15:43:59	0	2021-10-14 07:50:00	2656	2021-10-13 21:30:59	771.331	2021-10-17 11:22:00	1101
2021-10-14 06:30:00	3920	2021-10-15 16:13:59	0	2021-10-14 08:00:00	2160	2021-10-13 21:35:59	415.332	2021-10-17 12:22:00	640
2021-10-14 06:40:00	3552	2021-10-15 16:43:59	113	2021-10-14 08:10:00	2720	2021-10-13 21:40:59	829.032	2021-10-17 13:22:00	261
2021-10-14 06:50:00	3808	2021-10-15 17:13:59	0	2021-10-14 08:20:00	2160	2021-10-13 21:45:59	919.105	2021-10-17 14:22:00	90
2021-10-14 07:00:00	3488	2021-10-15 17:43:59	340	2021-10-14 08:30:00	2304	2021-10-13 21:50:59	860.331	2021-10-17 15:22:00	167
2021-10-14 07:10:00	3728	2021-10-15 18:13:59	390	2021-10-14 08:40:00	2224	2021-10-13 21:55:59	771.331	2021-10-17 16:22:00	245
2021-10-14 07:20:00	3568	2021-10-15 18:43:59	453	2021-10-14 08:50:00	2008	2021-10-13 22:00:59	889.637	2021-10-17 17:22:00	495
2021-10-14 07:30:00	3584	2021-10-15 19:13:59	276	2021-10-14 09:00:00	2416	2021-10-13 22:05:59	858.319	2021-10-17 18:22:00	667
2021-10-14 07:40:00	3696	2021-10-15 19:43:59	503	2021-10-14 09:10:00	2432	2021-10-13 22:10:59	828.722	2021-10-17 19:22:00	737
2021-10-14 07:50:00	3632	2021-10-15 20:13:59	730	2021-10-14 09:20:00	2800	2021-10-13 22:15:59	1036.73	2021-10-17 20:22:00	879
2021-10-14 08:00:00	4000	2021-10-15 20:43:59	227	2021-10-14 09:30:00	2448	2021-10-13 22:20:59	682.332	2021-10-17 21:22:00	1232
2021-10-14 08:10:00	3904	2021-10-15 21:13:59	276	2021-10-14 09:40:00	2576	2021-10-13 22:25:59	711.998	2021-10-17 22:22:00	1121
2021-10-14 08:20:00	3728	2021-10-15 21:43:59	0	2021-10-14 09:50:00	2608	2021-10-13 22:30:59	919.465	2021-10-17 23:22:00	1333
2021-10-14 08:30:00	3888	2021-10-15 22:13:59	113	2021-10-14 10:00:00	2656	2021-10-13 22:35:59	853.766	2021-10-18 00:22:00	1192
2021-10-14 08:40:00	3744	2021-10-15 22:43:59	0	2021-10-14 10:10:00	2368	2021-10-13 22:40:59	1113.07	2021-10-18 01:22:00	1626
2021-10-14 08:50:00	3728	2021-10-15 23:13:59	227	2021-10-14 10:20:00	2752	2021-10-13 22:45:59	410.079	2021-10-18 02:22:00	1333
2021-10-14 09:00:00	3728	2021-10-15 23:43:59	0	2021-10-14 10:30:00	2736	2021-10-13 22:50:59	1054.49	2021-10-18 03:22:00	1505
2021-10-14 09:10:00	3600	2021-10-16 00:13:59	0	2021-10-14 10:40:00	2608	2021-10-13 22:55:59	615.119	2021-10-18 04:22:00	1525
2021-10-14 09:20:00	3792	2021-10-16 00:43:59	0	2021-10-14 10:50:00	2528	2021-10-13 23:00:59	761.576	2021-10-18 05:22:00	1465
2021-10-14 09:30:00	3600	2021-10-16 01:13:59	0	2021-10-14 11:00:00	2496	2021-10-13 23:05:59	878.742	2021-10-18 06:22:00	1535
2021-10-14 09:40:00	3504	2021-10-16 01:43:59	0	2021-10-14 11:10:00	2624	2021-10-13 23:10:59	907.919	2021-10-18 07:22:00	1253
2021-10-14 09:50:00	3824	2021-10-16 02:13:59	0	2021-10-14 11:20:00	2752	2021-10-13 23:15:59	818.324	2021-10-18 08:22:00	1667
2021-10-14 10:00:00	3504	2021-10-16 02:43:59	453	2021-10-14 11:30:00	1992	2021-10-13 23:20:59	1109.38	2021-10-18 09:22:00	1616
2021-10-14 10:10:00	3424	2021-10-16 03:13:59	390	2021-10-14 11:40:00	2096	2021-10-13 23:25:59	789.11	2021-10-18 10:22:00	1364
2021-10-14 10:20:00	3872	2021-10-16 03:43:59	793	2021-10-14 11:50:00	2496	2021-10-13 23:30:59	937.061	2021-10-18 11:22:00	1404
2021-10-14 10:30:00	3696	2021-10-16 04:13:59	730	2021-10-14 12:00:00	2160	2021-10-13 23:35:59	761.576	2021-10-18 12:22:00	1273
2021-10-14 10:40:00	3728	2021-10-16 04:43:59	227	2021-10-14 12:10:00	2128	2021-10-13 23:40:59	994.27	2021-10-18 13:22:00	1303
2021-10-14 10:50:00	3504	2021-10-16 05:13:59	262	2021-10-14 12:20:00	2320	2021-10-13 23:45:59	1198.28	2021-10-18 14:22:00	1424
2021-10-14 11:00:00	3760	2021-10-16 05:43:59	390	2021-10-14 12:30:00	2160	2021-10-13 23:50:59	877.258	2021-10-18 15:22:00	1384
2021-10-14 11:10:00	3424	2021-10-16 06:13:59	453	2021-10-14 12:40:00	2288	2021-10-13 23:55:59	966.616	2021-10-18 16:22:00	1495
2021-10-14 11:20:00	3824	2021-10-16 06:43:59	616	2021-10-14 12:50:00	2224	2021-10-14 00:00:59	1347.4	2021-10-18 17:22:00	1596
2021-10-14 11:30:00	3424	2021-10-16 07:13:59	113	2021-10-14 13:00:00	2384	2021-10-14 00:05:59	1230.24	2021-10-18 18:22:00	1626
2021-10-14 11:40:00	3744	2021-10-16 07:43:59	113	2021-10-14 13:10:00	2528	2021-10-14 00:10:59	1142.36	2021-10-18 19:22:00	1879
2021-10-14 11:50:00	3760	2021-10-16 08:13:59	0	2021-10-14 13:20:00	2464	2021-10-14 00:15:59	820.159	2021-10-18 20:22:00	2455
2021-10-14 12:00:00	3616	2021-10-16 08:43:59	326	2021-10-14 13:30:00	2704	2021-10-14 00:20:59	1113.07	2021-10-18 21:22:00	2798
2021-10-14 12:10:00	3504	2021-10-16 09:13:59	0	2021-10-14 13:40:00	2480	2021-10-14 00:25:59	1200.7	2021-10-18 22:22:00	3010
2021-10-14 12:20:00	3840	2021-10-16 09:43:59	113	2021-10-14 13:50:00	2544	2021-10-14 00:30:59	1218.66	2021-10-18 23:22:00	2909
2021-10-14 12:30:00	3344	2021-10-16 10:13:59	567	2021-10-14 14:00:00	2592	2021-10-14 00:35:59	956.836	2021-10-19 00:22:00	2838
2021-10-14 12:40:00	3680	2021-10-16 10:43:59	340	2021-10-14 14:10:00	2640	2021-10-14 00:40:59	1013.05	2021-10-19 01:22:00	2626
2021-10-14 12:50:00	3632	2021-10-16 11:13:59	680	2021-10-14 14:20:00	2720	2021-10-14 00:45:59	1070.66	2021-10-19 02:22:00	2778
2021-10-14 13:00:00	3440	2021-10-16 11:43:59	340	2021-10-14 14:30:00	2672	2021-10-14 00:50:59	1157.47	2021-10-19 03:22:00	2596
2021-10-14 13:10:00	3504	2021-10-16 12:13:59	616	2021-10-14 14:40:00	2544	2021-10-14 00:55:59	1128.53	2021-10-19 04:22:00	2667
2021-10-14 13:20:00	3088	2021-10-16 12:43:59	680	2021-10-14 14:50:00	2016	2021-10-14 01:00:59	897.037	2021-10-19 05:22:00	2869
2021-10-14 13:30:00	3808	2021-10-16 13:13:59	390	2021-10-14 15:00:00	2336	2021-10-14 01:05:59	954.91	2021-10-19 06:22:00	2717
2021-10-14 13:40:00	3600	2021-10-16 13:43:59	113	2021-10-14 15:10:00	2336	2021-10-14 01:10:59	898.279	2021-10-19 07:22:00	2313
2021-10-14 13:50:00	2656	2021-10-16 14:13:59	113	2021-10-14 15:20:00	2304	2021-10-14 01:15:59	1188.9	2021-10-19 08:22:00	3051
2021-10-14 14:00:00	1144	2021-10-16 14:43:59	0	2021-10-14 15:30:00	2288	2021-10-14 01:20:59	1159.91	2021-10-19 09:22:00	2646
2021-10-14 14:10:00	524	2021-10-16 15:13:59	0	2021-10-14 15:40:00	1976	2021-10-14 01:25:59	1130.91	2021-10-19 10:22:00	2929
2021-10-14 14:20:00	280	2021-10-16 15:43:59	227	2021-10-14 15:50:00	1520	2021-10-14 01:30:59	927.926	2021-10-19 11:22:00	2626
2021-10-14 14:30:00	100.5	2021-10-16 16:13:59	0	2021-10-14 16:00:00	832	2021-10-14 01:35:59	869.93	2021-10-19 12:22:00	2323
2021-10-14 14:40:00	171	2021-10-16 16:43:59	0	2021-10-14 16:10:00	312	2021-10-14 01:40:59	1188.9	2021-10-19 13:22:00	2354
2021-10-14 14:50:00	98	2021-10-16 17:13:59	0	2021-10-14 16:20:00	266	2021-10-14 01:45:59	1333.89	2021-10-19 14:22:00	2323
2021-10-14 15:00:00	31.375	2021-10-16 17:43:59	567	2021-10-14 16:30:00	169	2021-10-14 01:50:59	927.926	2021-10-19 15:22:00	2404
2021-10-14 15:10:00	35	2021-10-16 18:13:59	326	2021-10-14 16:40:00	133	2021-10-14 01:55:59	1246.9	2021-10-19 16:22:00	2636
2021-10-14 15:20:00	7.875	2021-10-16 18:43:59	0	2021-10-14 16:50:00	260	2021-10-14 02:00:59	1014.92	2021-10-19 17:22:00	2798
2021-10-14 15:30:00	-56.5	2021-10-16 19:13:59	1020	2021-10-14 17:00:00	34.75	2021-10-14 02:05:59	1188.9	2021-10-19 18:22:00	2646
2021-10-14 15:40:00	-54.75	2021-10-16 19:43:59	616	2021-10-14 17:10:00	328	2021-10-14 02:10:59	1333.89	2021-10-19 19:22:00	2909
2021-10-14 15:50:00	-61.25	2021-10-16 20:13:59	843	2021-10-14 17:20:00	212	2021-10-14 02:15:59	1246.9	2021-10-19 20:22:00	3040
2021-10-14 16:00:00	-3.95312	2021-10-16 20:43:59	907	2021-10-14 17:30:00	6.44	2021-10-14 02:20:59	1101.91	2021-10-19 21:22:00	3091
2021-10-14 16:10:00	10.375	2021-10-16 21:13:59	340	2021-10-14 17:40:00	60	2021-10-14 02:25:59	1275.9	2021-10-19 22:22:00	3020
2021-10-14 16:20:00	-39.5	2021-10-16 21:43:59	793	2021-10-14 17:50:00	168	2021-10-14 02:30:59	1188.9	2021-10-19 23:22:00	3030
2021-10-14 16:30:00	-10.875	2021-10-16 22:13:59	227	2021-10-14 18:00:00	220	2021-10-14 02:35:59	1015.79	2021-10-20 00:22:00	2869
2021-10-14 16:40:00	52.75	2021-10-16 22:43:59	0	2021-10-14 18:10:00	264	2021-10-14 02:40:59	1220.46	2021-10-20 01:22:00	2545
2021-10-14 16:50:00	-37.75	2021-10-16 23:13:59	0	2021-10-14 18:20:00	302	2021-10-14 02:45:59	1162.35	2021-10-20 02:22:00	3051
2021-10-14 17:00:00	10.5	2021-10-16 23:43:59	340	2021-10-14 18:30:00	378	2021-10-14 02:50:59	1133.29	2021-10-20 03:22:00	2970
2021-10-14 17:10:00	19.375	2021-10-17 00:13:59	227	2021-10-14 18:40:00	418	2021-10-14 02:55:59	1394.82	2021-10-20 04:22:00	3111
2021-10-14 17:20:00	-20	2021-10-17 00:43:59	0	2021-10-14 18:50:00	300	2021-10-14 03:00:59	1191.41	2021-10-20 05:22:00	3051
2021-10-14 17:30:00	31.125	2021-10-17 01:13:59	0	2021-10-14 19:00:00	258	2021-10-14 03:05:59	1162.35	2021-10-20 06:22:00	3283
2021-10-14 17:40:00	-11.875	2021-10-17 01:43:59	340	2021-10-14 19:10:00	432	2021-10-14 03:10:59	1102.49	2021-10-20 07:22:00	3323
2021-10-14 17:50:00	25.125	2021-10-17 02:13:59	390	2021-10-14 19:20:00	274	2021-10-14 03:15:59	1178.45	2021-10-20 08:22:00	3121
2021-10-14 18:00:00	17.5	2021-10-17 02:43:59	567	2021-10-14 19:30:00	500	2021-10-14 03:20:59	1292.13	2021-10-20 09:22:00	3222
2021-10-14 18:10:00	44.25	2021-10-17 03:13:59	0	2021-10-14 19:40:00	604	2021-10-14 03:25:59	1462.93	2021-10-20 10:22:00	3313
2021-10-14 18:20:00	6.09375	2021-10-17 03:43:59	0	2021-10-14 19:50:00	604	2021-10-14 03:30:59	1547.62	2021-10-20 11:22:00	3040
2021-10-14 18:30:00	44.25	2021-10-17 04:13:59	1020	2021-10-14 20:00:00	524	2021-10-14 03:35:59	1347
2021-10-14 18:40:00	57.75	2021-10-17 04:43:59	907	2021-10-14 20:10:00	532	2021-10-14 03:40:59	1547.57	2021-10-23 13:43:00	41
2021-10-14 18:50:00	56.5	2021-10-17 05:13:59	0	2021-10-14 20:20:00	648	2021-10-14 03:45:59	1260.98	2021-10-23 14:43:00	95
2021-10-14 19:00:00	64.5	2021-10-17 05:43:59	390	2021-10-14 20:30:00	660	2021-10-14 03:50:59	1375.62	2021-10-23 15:43:00	123
2021-10-14 19:10:00	90	2021-10-17 06:13:59	0	2021-10-14 20:40:00	584	2021-10-14 03:55:59	1547.57	2021-10-23 16:43:00	182
2021-10-14 19:20:00	34.75	2021-10-17 06:43:59	113	2021-10-14 20:50:00	736	2021-10-14 04:00:59	1433.28	2021-10-23 17:43:00	242
2021-10-14 19:30:00	54	2021-10-17 07:13:59	0	2021-10-14 21:00:00	684	2021-10-14 04:05:59	1062.45	2021-10-23 18:43:00	232
2021-10-14 19:40:00	40.25	2021-10-17 07:43:59	0	2021-10-14 21:10:00	696	2021-10-14 04:10:59	1378.36	2021-10-23 19:43:00	485
2021-10-14 19:50:00	43	2021-10-17 08:13:59	113	2021-10-14 21:20:00	564	2021-10-14 04:15:59	1148.63	2021-10-23 20:43:00	667
2021-10-14 20:00:00	67	2021-10-17 08:43:59	0	2021-10-14 21:30:00	912	2021-10-14 04:20:59	1292.21	2021-10-23 21:43:00	673
2021-10-14 20:10:00	72	2021-10-17 09:13:59	390	2021-10-14 21:40:00	844	2021-10-14 04:25:59	1378.36	2021-10-23 22:43:00	868
2021-10-14 20:20:00	71.5	2021-10-17 09:43:59	0	2021-10-14 21:50:00	876	2021-10-14 04:30:59	890.19	2021-10-23 23:43:00	828
2021-10-14 20:30:00	49.5	2021-10-17 10:13:59	113	2021-10-14 22:00:00	1040	2021-10-14 04:35:59	1349.64	2021-10-24 00:43:00	1212
2021-10-14 20:40:00	92	2021-10-17 10:43:59	0	2021-10-14 22:10:00	856	2021-10-14 04:40:59	1263.5	2021-10-24 01:43:00	1455
2021-10-14 20:50:00	97	2021-10-17 11:13:59	666	2021-10-14 22:20:00	1008	2021-10-14 04:45:59	976.337	2021-10-24 02:43:00	1707
2021-10-14 21:00:00	176	2021-10-17 11:43:59	326	2021-10-14 22:30:00	944	2021-10-14 04:50:59	1407.07	2021-10-24 03:43:00	1798
2021-10-14 21:10:00	86	2021-10-17 12:13:59	1020	2021-10-14 22:40:00	1040	2021-10-14 04:55:59	1521.94	2021-10-24 04:43:00	1495
2021-10-14 21:20:00	120	2021-10-17 12:43:59	326	2021-10-14 22:50:00	708	2021-10-14 05:00:59	1119.92	2021-10-24 05:43:00	1384
2021-10-14 21:30:00	96	2021-10-17 13:13:59	113	2021-10-14 23:00:00	1208	2021-10-14 05:05:59	1636.8	2021-10-24 06:43:00	2101
2021-10-14 21:40:00	47.25	2021-10-17 13:43:59	0	2021-10-14 23:10:00	968	2021-10-14 05:10:59	1263.5	2021-10-24 07:43:00	2172
2021-10-14 21:50:00	101	2021-10-17 14:13:59	340	2021-10-14 23:20:00	928	2021-10-14 05:15:59	1091.2	2021-10-24 08:43:00	2333
2021-10-14 22:00:00	69.5	2021-10-17 14:43:59	227	2021-10-14 23:30:00	884	2021-10-14 05:20:59	1349.64	2021-10-24 09:43:00	2525
2021-10-14 22:10:00	108.5	2021-10-17 15:13:59	0	2021-10-14 23:40:00	1032	2021-10-14 05:25:59	1320.93	2021-10-24 10:43:00	2646
2021-10-14 22:20:00	103	2021-10-17 15:43:59	453	2021-10-14 23:50:00	1288	2021-10-14 05:30:59	1722.95	2021-10-24 11:43:00	2839
2021-10-14 22:30:00	57.5	2021-10-17 16:13:59	227	2021-10-15	1176	2021-10-14 05:35:59	1234.82	2021-10-24 12:43:00	3132
2021-10-14 22:40:00	72	2021-10-17 16:43:59	340	2021-10-15 00:10:00	904	2021-10-14 05:40:59	1668.74	2021-10-24 13:43:00	2389
2021-10-14 22:50:00	60.25	2021-10-17 17:13:59	0	2021-10-15 00:20:00	1232	2021-10-14 05:45:59	1352.33	2021-10-24 14:43:00	2673
2021-10-14 23:00:00	56.5	2021-10-17 17:43:59	227	2021-10-15 00:30:00	980	2021-10-14 05:50:59	1409.87	2021-10-24 15:43:00	2929
2021-10-14 23:10:00	100	2021-10-17 18:13:59	567	2021-10-15 00:40:00	1232	2021-10-14 05:55:59	1381.1	2021-10-24 16:43:00	2724
2021-10-14 23:20:00	67	2021-10-17 18:43:59	453	2021-10-15 00:50:00	976	2021-10-14 06:00:59	1237.24	2021-10-24 17:43:00	3162
2021-10-14 23:30:00	63.75	2021-10-17 19:13:59	503	2021-10-15 01:00:00	1456	2021-10-14 06:05:59	1524.97	2021-10-24 18:43:00	2616
2021-10-14 23:40:00	45.25	2021-10-17 19:43:59	453	2021-10-15 01:10:00	1376	2021-10-14 06:10:59	1438.65	2021-10-24 19:43:00	2980
2021-10-14 23:50:00	61.5	2021-10-17 20:13:59	793	2021-10-15 01:20:00	1096	2021-10-14 06:15:59	1525.04	2021-10-24 20:43:00	3283
2021-10-15	81	2021-10-17 20:43:59	276	2021-10-15 01:30:00	1320	2021-10-14 06:20:59	1614.49	2021-10-24 21:43:00	3495
2021-10-15 00:10:00	83.5	2021-10-17 21:13:59	340	2021-10-15 01:40:00	1376	2021-10-14 06:25:59	1412.67	2021-10-24 22:43:00	3828
2021-10-15 00:20:00	78	2021-10-17 21:43:59	326	2021-10-15 01:50:00	1448	2021-10-14 06:30:59	1441.5	2021-10-24 23:43:00	4263
2021-10-15 00:30:00	51.75	2021-10-17 22:13:59	0	2021-10-15 02:00:00	1360	2021-10-14 06:35:59	1096.5	2021-10-25 00:43:00	3970
2021-10-15 00:40:00	63.75	2021-10-17 22:43:59	340	2021-10-15 02:10:00	1112	2021-10-14 06:40:58	1535.25	2021-10-25 01:43:00	4242
2021-10-15 00:50:00	69	2021-10-17 23:13:59	262	2021-10-15 02:20:00	1536	2021-10-14 06:45:58	1580.61	2021-10-25 02:43:00	4091
2021-10-15 01:00:00	59	2021-10-17 23:43:59	0	2021-10-15 02:30:00	1288	2021-10-14 06:50:58	1582.35	2021-10-25 03:43:00	4606
2021-10-15 01:10:00	38	2021-10-18 00:13:59	0	2021-10-15 02:40:00	1232	2021-10-14 06:55:58	1728.86	2021-10-25 04:43:00	4687
2021-10-15 01:20:00	58.5	2021-10-18 00:43:59	113	2021-10-15 02:50:00	1264	2021-10-14 07:00:58	1332.43	2021-10-25 05:43:00	4949
2021-10-15 01:30:00	45	2021-10-18 01:13:59	390	2021-10-15 03:00:00	1816	2021-10-14 07:05:58	1721.55	2021-10-25 06:43:00	4616
2021-10-15 01:40:00	53.5	2021-10-18 01:43:59	439	2021-10-15 03:10:00	1344	2021-10-14 07:10:58	1780.91	2021-10-25 07:43:00	4495
2021-10-15 01:50:00	22.75	2021-10-18 02:13:59	227	2021-10-15 03:20:00	1416	2021-10-14 07:15:58	1581.08	2021-10-25 08:43:00	4939
2021-10-15 02:00:00	53.5	2021-10-18 02:43:59	0	2021-10-15 03:30:00	1480	2021-10-14 07:20:58	1203.32	2021-10-25 09:43:00	5101
2021-10-15 02:10:00	94	2021-10-18 03:13:59	227	2021-10-15 03:40:00	1680	2021-10-14 07:25:58	1668.71	2021-10-25 10:43:00	5293
2021-10-15 02:20:00	54.5	2021-10-18 03:43:59	680	2021-10-15 03:50:00	1280	2021-10-14 07:30:58	2150.85	2021-10-25 11:43:00	5455
2021-10-15 02:30:00	110.5	2021-10-18 04:13:59	793	2021-10-15 04:00:00	1608	2021-10-14 07:35:58	2000.01	2021-10-25 12:43:00	5404
2021-10-15 02:40:00	63	2021-10-18 04:43:59	680	2021-10-15 04:10:00	1608	2021-10-14 07:40:58	1787.3	2021-10-25 13:43:00	4838
2021-10-15 02:50:00	33.75	2021-10-18 05:13:59	0	2021-10-15 04:20:00	1584	2021-10-14 07:45:58	2451.8	2021-10-25 14:43:00	5202
2021-10-15 03:00:00	71	2021-10-18 05:43:59	227	2021-10-15 04:30:00	1576	2021-10-14 07:50:58	1708.6	2021-10-25 15:43:00	5263
2021-10-15 03:10:00	68	2021-10-18 06:13:59	0	2021-10-15 04:40:00	1616	2021-10-14 07:55:58	2281.94	2021-10-25 16:43:00	5343
2021-10-15 03:20:00	44.25	2021-10-18 06:43:59	113	2021-10-15 04:50:00	1568	2021-10-14 08:00:58	2307.35	2021-10-25 17:43:00	6152
2021-10-15 03:30:00	58.25	2021-10-18 07:13:59	0	2021-10-15 05:00:00	1536	2021-10-14 08:05:58	2456.74	2021-10-25 18:43:00	5384
2021-10-15 03:40:00	43	2021-10-18 07:43:59	0	2021-10-15 05:10:00	1760	2021-10-14 08:10:58	1501.08	2021-10-25 19:43:00	3903
2021-10-15 03:50:00	30.25	2021-10-18 08:13:59	503	2021-10-15 05:20:00	1512	2021-10-14 08:15:58	2207.82	2021-10-25 20:43:00	1687
2021-10-15 04:00:00	106	2021-10-18 08:43:59	453	2021-10-15 05:30:00	1680	2021-10-14 08:20:58	2030.14	2021-10-25 21:43:00	566
2021-10-15 04:10:00	93.5	2021-10-18 09:13:59	0	2021-10-15 05:40:00	1800	2021-10-14 08:25:58	1995.88	2021-10-25 22:43:00	717
2021-10-15 04:20:00	84.5	2021-10-18 09:43:59	0	2021-10-15 05:50:00	1872	2021-10-14 08:30:58	2313.72	2021-10-25 23:43:00	899
2021-10-15 04:30:00	32	2021-10-18 10:13:59	0	2021-10-15 06:00:00	1944	2021-10-14 08:35:58	2285.2	2021-10-26 00:43:00	1111
2021-10-15 04:40:00	51.5	2021-10-18 10:43:59	503	2021-10-15 06:10:00	1840	2021-10-14 08:40:58	2730.19	2021-10-26 01:43:00	1354
2021-10-15 04:50:00	100	2021-10-18 11:13:59	0	2021-10-15 06:20:00	1808	2021-10-14 08:45:58	2271.84	2021-10-26 02:43:00	1455
2021-10-15 05:00:00	120	2021-10-18 11:43:59	0	2021-10-15 06:30:00	1968	2021-10-14 08:50:58	2304.22	2021-10-26 03:43:00	1455
2021-10-15 05:10:00	46.75	2021-10-18 12:13:59	907	2021-10-15 06:40:00	1768	2021-10-14 08:55:58	2040.59	2021-10-26 04:43:00	1616
2021-10-15 05:20:00	87	2021-10-18 12:43:59	503	2021-10-15 06:50:00	1872	2021-10-14 09:00:58	1757.18	2021-10-26 05:43:00	1626
2021-10-15 05:30:00	46.5	2021-10-18 13:13:59	0	2021-10-15 07:00:00	1824	2021-10-14 09:05:58	1986.37	2021-10-26 06:43:00	2485
2021-10-15 05:40:00	85.5	2021-10-18 13:43:59	567	2021-10-15 07:10:00	2208	2021-10-14 09:10:58	2020.33	2021-10-26 07:43:00	2182
2021-10-15 05:50:00	63.25	2021-10-18 14:13:59	0	2021-10-15 07:20:00	1608	2021-10-14 09:15:58	2035.11	2021-10-26 08:43:00	2414
2021-10-15 06:00:00	83	2021-10-18 14:43:59	0	2021-10-15 07:30:00	1800	2021-10-14 09:20:58	1691.55	2021-10-26 09:43:00	2253
2021-10-15 06:10:00	47.75	2021-10-18 15:13:59	0	2021-10-15 07:40:00	1960	2021-10-14 09:25:58	1545.48	2021-10-26 10:43:00	2545
2021-10-15 06:20:00	87.5	2021-10-18 15:43:59	276	2021-10-15 07:50:00	2064	2021-10-14 09:30:58	1877.32	2021-10-26 11:43:00	2535
2021-10-15 06:30:00	40.5	2021-10-18 16:13:59	113	2021-10-15 08:00:00	2008	2021-10-14 09:35:58	2138.83	2021-10-26 12:43:00	2859
2021-10-15 06:40:00	73	2021-10-18 16:43:59	0	2021-10-15 08:10:00	1952	2021-10-14 09:40:58	1780.95	2021-10-26 13:43:00	2727
2021-10-15 06:50:00	68	2021-10-18 17:13:59	227	2021-10-15 08:20:00	1768	2021-10-14 09:45:58	1675.78	2021-10-26 14:43:00	2980
2021-10-15 07:00:00	80.5	2021-10-18 17:43:59	113	2021-10-15 08:30:00	1808	2021-10-14 09:50:58	1476.63	2021-10-26 15:43:00	2909
2021-10-15 07:10:00	45.5	2021-10-18 18:13:59	276	2021-10-15 08:40:00	2304	2021-10-14 09:55:58	1785.24	2021-10-26 16:43:00	2848
2021-10-15 07:20:00	65	2021-10-18 18:43:59	793	2021-10-15 08:50:00	1824	2021-10-14 10:00:58	1340.95	2021-10-26 17:43:00	3273
2021-10-15 07:30:00	81.5	2021-10-18 19:13:59	390	2021-10-15 09:00:00	1984	2021-10-14 10:05:58	1884.91	2021-10-26 18:43:00	2960
2021-10-15 07:40:00	108	2021-10-18 19:43:59	227	2021-10-15 09:10:00	1992	2021-10-14 10:10:58	2056.94	2021-10-26 19:43:00	3182
2021-10-15 07:50:00	39.25	2021-10-18 20:13:59	503	2021-10-15 09:20:00	1960	2021-10-14 10:15:58	1517.55	2021-10-26 20:43:00	3626
2021-10-15 08:00:00	45.5	2021-10-18 20:43:59	793	2021-10-15 09:30:00	2304	2021-10-14 10:20:58	1684.38	2021-10-26 21:43:00	3606
2021-10-15 08:10:00	54.25	2021-10-18 21:13:59	0	2021-10-15 09:40:00	1920	2021-10-14 10:25:58	2035.26	2021-10-26 22:43:00	3798
2021-10-15 08:20:00	79	2021-10-18 21:43:59	340	2021-10-15 09:50:00	2272	2021-10-14 10:30:58	2144.31	2021-10-26 23:43:00	3919
2021-10-15 08:30:00	58.75	2021-10-18 22:13:59	503	2021-10-15 10:00:00	1936	2021-10-14 10:35:58	2364.61	2021-10-27 00:43:00	4162
2021-10-15 08:40:00	80.5	2021-10-18 22:43:58	113	2021-10-15 10:10:00	2256	2021-10-14 10:40:58	2146.86	2021-10-27 01:43:00	4242
2021-10-15 08:50:00	45.5	2021-10-18 23:13:58	340	2021-10-15 10:20:00	2144	2021-10-14 10:45:58	1775.6	2021-10-27 02:43:00	4303
2021-10-15 09:00:00	63	2021-10-18 23:43:58	227	2021-10-15 10:30:00	2224	2021-10-14 10:50:58	1910.19	2021-10-27 03:43:00	4505
2021-10-15 09:10:00	55	2021-10-19 00:13:58	0	2021-10-15 10:40:00	2192	2021-10-14 10:55:58	1968.62	2021-10-27 04:43:00	4515
2021-10-15 09:20:00	60.25	2021-10-19 00:43:58	0	2021-10-15 10:50:00	2336	2021-10-14 11:00:58	2048.27	2021-10-27 05:43:00	4434
2021-10-15 09:30:00	92.5	2021-10-19 01:13:58	0	2021-10-15 11:00:00	2096	2021-10-14 11:05:58	1727.77	2021-10-27 06:43:00	4859
2021-10-15 09:40:00	40.25	2021-10-19 01:43:58	0	2021-10-15 11:10:00	2256	2021-10-14 11:10:58	2046.94	2021-10-27 07:43:00	4424
2021-10-15 09:50:00	70.5	2021-10-19 02:13:58	227	2021-10-15 11:20:00	1768	2021-10-14 11:15:58	2112.51	2021-10-27 08:43:00	5101
2021-10-15 10:00:00	11.5	2021-10-19 02:43:58	0	2021-10-15 11:30:00	2080	2021-10-14 11:20:58	1777.11	2021-10-27 09:43:00	5293
2021-10-15 10:10:00	35.5	2021-10-19 03:13:58	227	2021-10-15 11:40:00	1880	2021-10-14 11:25:58	2083.7	2021-10-27 10:43:00	5030
2021-10-15 10:20:00	57.25	2021-10-19 03:43:58	227	2021-10-15 11:50:00	1880	2021-10-14 11:30:58	2733.3	2021-10-27 11:43:00	4980
2021-10-15 10:30:00	40.75	2021-10-19 04:13:58	453	2021-10-15 12:00:00	1816	2021-10-14 11:35:58	2803.27	2021-10-27 12:43:00	4606
2021-10-15 10:40:00	14.125	2021-10-19 04:43:58	0	2021-10-15 12:10:00	1912	2021-10-14 11:40:58	2441.76	2021-10-27 13:43:00	4384
2021-10-15 10:50:00	66.5	2021-10-19 05:13:58	227	2021-10-15 12:20:00	2064	2021-10-14 11:45:58	2550.29	2021-10-27 14:43:00	4495
2021-10-15 11:00:00	-6.125	2021-10-19 05:43:58	113	2021-10-15 12:30:00	2176	2021-10-14 11:50:58	2180.52	2021-10-27 15:43:00	4162
2021-10-15 11:10:00	46.25	2021-10-19 06:13:58	0	2021-10-15 12:40:00	2480	2021-10-14 11:55:58	2570.75	2021-10-27 16:43:00	4465
2021-10-15 11:20:00	38.75	2021-10-19 06:43:58	0	2021-10-15 12:50:00	2240	2021-10-14 12:00:58	2314.25	2021-10-27 17:43:00	4404
2021-10-15 11:30:00	32.5	2021-10-19 07:13:58	113	2021-10-15 13:00:00	2040	2021-10-14 12:05:58	2478.37	2021-10-27 18:43:00	3970
2021-10-15 11:40:00	34.25	2021-10-19 07:43:58	453	2021-10-15 13:10:00	1992	2021-10-14 12:10:58	2383.98	2021-10-27 19:43:00	4556
2021-10-15 11:50:00	30	2021-10-19 08:13:58	113	2021-10-15 13:20:00	2008	2021-10-14 12:15:58	1818.07	2021-10-27 20:43:00	4949
2021-10-15 12:00:00	60	2021-10-19 08:43:58	276	2021-10-15 13:30:00	2192	2021-10-14 12:20:58	2349.76	2021-10-27 21:43:00	4939
2021-10-15 12:10:00	86	2021-10-19 09:13:58	0	2021-10-15 13:40:00	2464	2021-10-14 12:25:58	2852.15	2021-10-27 22:43:00	5273
2021-10-15 12:20:00	11.125	2021-10-19 09:43:58	227	2021-10-15 13:50:00	2016	2021-10-14 12:30:58	3011.08	2021-10-27 23:43:00	5424
2021-10-15 12:30:00	23.375	2021-10-19 10:13:58	0	2021-10-15 14:00:00	2080	2021-10-14 12:35:58	2464.56	2021-10-28 00:43:00	5212
2021-10-15 12:40:00	48.25	2021-10-19 10:43:58	227	2021-10-15 14:10:00	2192	2021-10-14 12:40:58	1244	2021-10-28 01:43:00	5293
2021-10-15 12:50:00	14.1875	2021-10-19 11:13:58	0	2021-10-15 14:20:00	1984	2021-10-14 12:45:58	1150.53	2021-10-28 02:43:00	5485
2021-10-15 13:00:00	63.75	2021-10-19 11:43:58	340	2021-10-15 14:30:00	2128	2021-10-14 12:50:58	703.716	2021-10-28 03:43:00	5556
2021-10-15 13:10:00	56.75	2021-10-19 12:13:58	0	2021-10-15 14:40:00	2224	2021-10-14 12:55:58	758.457	2021-10-28 04:43:00	5828
2021-10-15 13:20:00	80.5	2021-10-19 12:43:58	340	2021-10-15 14:50:00	1952	2021-10-14 13:00:58	654.017	2021-10-28 05:43:00	5283
2021-10-15 13:30:00	26.625	2021-10-19 13:13:58	0	2021-10-15 15:00:00	2096	2021-10-14 13:05:58	651.915	2021-10-28 06:43:00	5788
2021-10-15 13:40:00	105.5	2021-10-19 13:43:58	0	2021-10-15 15:10:00	1784	2021-10-14 13:10:58	714.974	2021-10-28 07:43:00	5606
2021-10-15 13:50:00	53.25	2021-10-19 14:13:58	113	2021-10-15 15:20:00	2160	2021-10-14 13:15:58	563.452	2021-10-28 08:43:00	5737
2021-10-15 14:00:00	53.75	2021-10-19 14:43:58	340	2021-10-15 15:30:00	1744	2021-10-14 13:20:58	692.451	2021-10-28 09:43:00	5141
2021-10-15 14:10:00	55.5	2021-10-19 15:13:58	113	2021-10-15 15:40:00	2384	2021-10-14 13:25:58	346.68	2021-10-28 10:43:00	5354
2021-10-15 14:20:00	18.5	2021-10-19 15:43:58	453	2021-10-15 15:50:00	2320	2021-10-14 13:30:58	659.37	2021-10-28 11:43:00	5020
2021-10-15 14:30:00	33.75	2021-10-19 16:13:58	340	2021-10-15 16:00:00	2128	2021-10-14 13:35:58	438.911	2021-10-28 12:43:00	5172
2021-10-15 14:40:00	35.5	2021-10-19 16:43:58	0	2021-10-15 16:10:00	1840	2021-10-14 13:40:58	535.595	2021-10-28 13:43:00	4778
2021-10-15 14:50:00	60.75	2021-10-19 17:13:58	0	2021-10-15 16:20:00	2208	2021-10-14 13:45:58	435.621	2021-10-28 14:43:00	4727
2021-10-15 15:00:00	17.25	2021-10-19 17:43:58	0	2021-10-15 16:30:00	1760	2021-10-14 13:50:58	718.75	2021-10-28 15:43:00	4222
2021-10-15 15:10:00	27.125	2021-10-19 18:13:58	0	2021-10-15 16:40:00	1944	2021-10-14 13:55:58	186.43	2021-10-28 16:43:00	2408
2021-10-15 15:20:00	55.75	2021-10-19 18:43:58	227	2021-10-15 16:50:00	2272	2021-10-14 14:00:58	473.334	2021-10-28 17:43:00	1089
2021-10-15 15:30:00	71	2021-10-19 19:13:58	227	2021-10-15 17:00:00	2080	2021-10-14 14:05:58	187.82	2021-10-28 18:43:00	293
2021-10-15 15:40:00	12.8125	2021-10-19 19:43:58	113	2021-10-15 17:10:00	2016	2021-10-14 14:10:58	125.48	2021-10-28 19:43:00	137
2021-10-15 15:50:00	36.25	2021-10-19 20:13:58	453	2021-10-15 17:20:00	2320	2021-10-14 14:15:58	305.922	2021-10-28 20:43:00	84
2021-10-15 16:00:00	49.25	2021-10-19 20:43:58	453	2021-10-15 17:30:00	2608	2021-10-14 14:20:58	<112,05367	2021-10-28 21:43:00	51
2021-10-15 16:10:00	59.75	2021-10-19 21:13:58	390	2021-10-15 17:40:00	2272	2021-10-14 14:25:58	268.155	2021-10-28 22:43:00	40
2021-10-15 16:20:00	57.25	2021-10-19 21:43:58	113	2021-10-15 17:50:00	2336	2021-10-14 14:30:58	267.274	2021-10-28 23:43:00	40
2021-10-15 16:30:00	40	2021-10-19 22:13:58	113	2021-10-15 18:00:00	2368	2021-10-14 14:35:58	151.477	2021-10-29 00:43:00	40
2021-10-15 16:40:00	16.75	2021-10-19 22:43:58	113	2021-10-15 18:10:00	2304	2021-10-14 14:40:58	423.042	2021-10-29 01:43:00	61
2021-10-15 16:50:00	45.75	2021-10-19 23:13:58	227	2021-10-15 18:20:00	2592	2021-10-14 14:45:58	385.164	2021-10-29 02:43:00	40
2021-10-15 17:00:00	10.4375	2021-10-19 23:43:58	0	2021-10-15 18:30:00	2080	2021-10-14 14:50:58	<76,043553	2021-10-29 03:43:00	51
2021-10-15 17:10:00	55.5	2021-10-20 00:13:58	0	2021-10-15 18:40:00	2208	2021-10-14 14:55:58	226.22	2021-10-29 04:43:00	101
2021-10-15 17:20:00	62	2021-10-20 00:43:58	276	2021-10-15 18:50:00	2592	2021-10-14 15:00:58	413.489	2021-10-29 05:43:00	81
2021-10-15 17:30:00	38	2021-10-20 01:13:58	326	2021-10-15 19:00:00	2368	2021-10-14 15:05:58	261.948	2021-10-29 06:43:00	91
2021-10-15 17:40:00	60.25	2021-10-20 01:43:58	227	2021-10-15 19:10:00	2352	2021-10-14 15:10:58	367.052	2021-10-29 07:43:00	30
2021-10-15 17:50:00	50.5	2021-10-20 02:13:58	0	2021-10-15 19:20:00	2416	2021-10-14 15:15:58	180.436	2021-10-29 08:43:00	10
2021-10-15 18:00:00	27.875	2021-10-20 02:43:58	0	2021-10-15 19:30:00	2608	2021-10-14 15:20:58	215.871	2021-10-29 09:43:00	21
2021-10-15 18:10:00	17.625	2021-10-20 03:13:58	340	2021-10-15 19:40:00	2256	2021-10-14 15:25:58	317.133	2021-10-29 10:43:00	44
2021-10-15 18:20:00	14.9375	2021-10-20 03:43:58	340	2021-10-15 19:50:00	2736	2021-10-14 15:30:58	313.121	2021-10-29 11:43:00	30
2021-10-15 18:30:00	60.75	2021-10-20 04:13:58	0	2021-10-15 20:00:00	2288	2021-10-14 15:35:58	103.627	2021-10-29 12:43:00	73
2021-10-15 18:40:00	77	2021-10-20 04:43:58	503	2021-10-15 20:10:00	2576	2021-10-14 15:40:58	67.9006
2021-10-15 18:50:00	31.125	2021-10-20 05:13:58	0	2021-10-15 20:20:00	2944	2021-10-14 15:45:58	100.997
2021-10-15 19:00:00	58.25	2021-10-20 05:43:58	0	2021-10-15 20:30:00	2432	2021-10-14 15:50:58	166.954
2021-10-15 19:10:00	79	2021-10-20 06:13:58	227	2021-10-15 20:40:00	2784	2021-10-14 15:55:58	199.038
2021-10-15 19:20:00	71	2021-10-20 06:43:58	113	2021-10-15 20:50:00	2496	2021-10-14 16:00:58	330.858
2021-10-15 19:30:00	37.75	2021-10-20 07:13:58	0	2021-10-15 21:00:00	2528	2021-10-14 16:05:58	263.48
2021-10-15 19:40:00	37.75	2021-10-20 07:43:58	113	2021-10-15 21:10:00	2752	2021-10-14 16:10:58	392.04
2021-10-15 19:50:00	65.5	2021-10-20 08:13:58	0	2021-10-15 21:20:00	2560	2021-10-14 16:15:58	358.926
2021-10-15 20:00:00	58	2021-10-20 08:43:58	0	2021-10-15 21:30:00	2720	2021-10-14 16:20:58	355.887
2021-10-15 20:10:00	83	2021-10-20 09:13:58	113	2021-10-15 21:40:00	2960	2021-10-14 16:25:58	516.377
2021-10-15 20:20:00	78	2021-10-20 09:43:58	276	2021-10-15 21:50:00	2512	2021-10-14 16:30:58	384.592
2021-10-15 20:30:00	45.5	2021-10-20 10:13:58	113	2021-10-15 22:00:00	2832	2021-10-14 16:35:58	418.149
2021-10-15 20:40:00	144	2021-10-20 10:43:58	567	2021-10-15 22:10:00	2624	2021-10-14 16:40:58	416.02
2021-10-15 20:50:00	69.5	2021-10-20 11:13:58	0	2021-10-15 22:20:00	2688	2021-10-14 16:45:58	286.607
2021-10-15 21:00:00	61.25	2021-10-20 11:43:58	276	2021-10-15 22:30:00	2832	2021-10-14 16:50:58	317.856
2021-10-15 21:10:00	75.5	2021-10-20 12:13:58	779	2021-10-15 22:40:00	2608	2021-10-14 16:55:58	535.423
2021-10-15 21:20:00	48.25	2021-10-20 12:43:58	340	2021-10-15 22:50:00	3280	2021-10-14 17:00:58	663.994
2021-10-15 21:30:00	20.5	2021-10-20 13:13:58	227	2021-10-15 23:00:00	2672	2021-10-14 17:05:58	315.297
2021-10-15 21:40:00	40.75	2021-10-20 13:43:58	0	2021-10-15 23:10:00	2832	2021-10-14 17:10:58	408.444
2021-10-15 21:50:00	66	2021-10-20 14:13:58	0	2021-10-15 23:20:00	2800	2021-10-14 17:15:58	629.697
2021-10-15 22:00:00	22.625	2021-10-20 14:43:58	113	2021-10-15 23:30:00	2976	2021-10-14 17:20:58	662.216
2021-10-15 22:10:00	46.75	2021-10-20 15:13:58	113	2021-10-15 23:40:00	3200	2021-10-14 17:25:58	686.299
2021-10-15 22:20:00	70.5	2021-10-20 15:43:58	227	2021-10-15 23:50:00	3040	2021-10-14 17:30:58	499.191
2021-10-15 22:30:00	0.605469			2021-10-16	2688	2021-10-14 17:35:58	501.235
2021-10-15 22:40:00	43	2021-10-23 13:10:00	113	2021-10-16 00:10:00	2992	2021-10-14 17:40:58	660.837
2021-10-15 22:50:00	56.75	2021-10-23 13:40:00	227	2021-10-16 00:20:00	3280	2021-10-14 17:45:58	592.266
2021-10-15 23:00:00	39.5	2021-10-23 14:10:00	453	2021-10-16 00:30:00	2880	2021-10-14 17:50:58	778.164
2021-10-15 23:10:00	19.5	2021-10-23 14:40:00	340	2021-10-16 00:40:00	2912	2021-10-14 17:55:58	436.822
2021-10-15 23:20:00	94	2021-10-23 15:10:00	340	2021-10-16 00:50:00	2720	2021-10-14 18:00:58	624.429
2021-10-15 23:30:00	41.75	2021-10-23 15:40:00	567	2021-10-16 01:00:00	3104	2021-10-14 18:05:58	625.265
2021-10-15 23:40:00	64.5	2021-10-23 16:10:00	793	2021-10-16 01:10:00	3008	2021-10-14 18:10:58	970.807
2021-10-15 23:50:00	47.75	2021-10-23 16:40:00	227	2021-10-16 01:20:00	3200	2021-10-14 18:15:58	745.804
2021-10-16	61.5	2021-10-23 17:10:00	227	2021-10-16 01:30:00	2544	2021-10-14 18:20:58	711.768
2021-10-16 00:10:00	56	2021-10-23 17:40:00	113	2021-10-16 01:40:00	2800	2021-10-14 18:25:58	989.219
2021-10-16 00:20:00	67	2021-10-23 18:10:00	453	2021-10-16 01:50:00	3360	2021-10-14 18:30:58	772.3
2021-10-16 00:30:00	30.75	2021-10-23 18:40:00	0	2021-10-16 02:00:00	2960	2021-10-14 18:35:58	526.352
2021-10-16 00:40:00	60.75	2021-10-23 19:10:00	113	2021-10-16 02:10:00	3232	2021-10-14 18:40:58	806.927
2021-10-16 00:50:00	80	2021-10-23 19:40:00	113	2021-10-16 02:20:00	2912	2021-10-14 18:45:58	1026.65
2021-10-16 01:00:00	65.5	2021-10-23 20:10:00	0	2021-10-16 02:30:00	2816	2021-10-14 18:50:58	717.186
2021-10-16 01:10:00	15.4375	2021-10-23 20:40:00	113	2021-10-16 02:40:00	3424	2021-10-14 18:55:58	560.532
2021-10-16 01:20:00	55.5	2021-10-23 21:10:00	0	2021-10-16 02:50:00	3088	2021-10-14 19:00:58	1085.13
2021-10-16 01:30:00	77	2021-10-23 21:40:00	503	2021-10-16 03:00:00	3136	2021-10-14 19:05:58	1073.58
2021-10-16 01:40:00	65	2021-10-23 22:10:00	227	2021-10-16 03:10:00	3232	2021-10-14 19:10:58	1074.08
2021-10-16 01:50:00	46.25	2021-10-23 22:40:00	680	2021-10-16 03:20:00	3072	2021-10-14 19:15:58	1107.27
2021-10-16 02:00:00	76	2021-10-23 23:10:00	567	2021-10-16 03:30:00	2960	2021-10-14 19:20:58	953.481
2021-10-16 02:10:00	67	2021-10-23 23:40:00	340	2021-10-16 03:40:00	3360	2021-10-14 19:25:58	768.937
2021-10-16 02:20:00	52	2021-10-24 00:10:00	113	2021-10-16 03:50:00	2976	2021-10-14 19:30:58	1107.27
2021-10-16 02:30:00	46	2021-10-24 00:40:00	113	2021-10-16 04:00:00	3040	2021-10-14 19:35:58	799.694
2021-10-16 02:40:00	94.5	2021-10-24 01:10:00	227	2021-10-16 04:10:00	3664	2021-10-14 19:40:58	707.422
2021-10-16 02:50:00	59.5	2021-10-24 01:40:00	113	2021-10-16 04:20:00	2864	2021-10-14 19:45:58	1108.85
2021-10-16 03:00:00	50.75	2021-10-24 02:10:00	113	2021-10-16 04:30:00	2752	2021-10-14 19:50:58	1080.98
2021-10-16 03:10:00	103	2021-10-24 02:40:00	390	2021-10-16 04:40:00	3360	2021-10-14 19:55:58	1144.23
2021-10-16 03:20:00	42.5	2021-10-24 03:10:00	113	2021-10-16 04:50:00	3264	2021-10-14 20:00:58	1484.41
2021-10-16 03:30:00	60.75	2021-10-24 03:40:00	0	2021-10-16 05:00:00	3536	2021-10-14 20:05:58	866.351
2021-10-16 03:40:00	46.25	2021-10-24 04:10:00	227	2021-10-16 05:10:00	3296	2021-10-14 20:10:58	774.548
2021-10-16 03:50:00	90.5	2021-10-24 04:40:00	227	2021-10-16 05:20:00	3552	2021-10-14 20:15:58	1484.41
2021-10-16 04:00:00	105	2021-10-24 05:10:00	0	2021-10-16 05:30:00	2704	2021-10-14 20:20:58	1113.31
2021-10-16 04:10:00	49.75	2021-10-24 05:40:00	113	2021-10-16 05:40:00	3600	2021-10-14 20:25:58	1112.82
2021-10-16 04:20:00	85	2021-10-24 06:10:00	453	2021-10-16 05:50:00	3312	2021-10-14 20:30:58	946.967
2021-10-16 04:30:00	70	2021-10-24 06:40:00	0	2021-10-16 06:00:00	3328	2021-10-14 20:35:58	1127.85
2021-10-16 04:40:00	37.25	2021-10-24 07:10:00	340	2021-10-16 06:10:00	3264	2021-10-14 20:40:58	1097.37
2021-10-16 04:50:00	98.5	2021-10-24 07:40:00	439	2021-10-16 06:20:00	3744	2021-10-14 20:45:58	1036.4
2021-10-16 05:00:00	83	2021-10-24 08:10:00	340	2021-10-16 06:30:00	3552	2021-10-14 20:50:58	1005.92
2021-10-16 05:10:00	55.75	2021-10-24 08:40:00	439	2021-10-16 06:40:00	3408	2021-10-14 20:55:58	1371.77
2021-10-16 05:20:00	68	2021-10-24 09:10:00	0	2021-10-16 06:50:00	3456	2021-10-14 21:00:58	947.292
2021-10-16 05:30:00	32	2021-10-24 09:40:00	113	2021-10-16 07:00:00	4016	2021-10-14 21:05:58	977.959
2021-10-16 05:40:00	56.25	2021-10-24 10:10:00	113	2021-10-16 07:10:00	3344	2021-10-14 21:10:58	916.836
2021-10-16 05:50:00	-1.78906	2021-10-24 10:40:00	227	2021-10-16 07:20:00	3344	2021-10-14 21:15:58	916.836
2021-10-16 06:00:00	64	2021-10-24 11:10:00	453	2021-10-16 07:30:00	3392	2021-10-14 21:20:58	1036.61
2021-10-16 06:10:00	78.5	2021-10-24 11:40:00	113	2021-10-16 07:40:00	3328	2021-10-14 21:25:58	1249.78
2021-10-16 06:20:00	45	2021-10-24 12:10:00	0	2021-10-16 07:50:00	3392	2021-10-14 21:30:58	1127.85
2021-10-16 06:30:00	36.75	2021-10-24 12:40:00	0	2021-10-16 08:00:00	3376	2021-10-14 21:35:58	975.438
2021-10-16 06:40:00	58.25	2021-10-24 13:10:00	340	2021-10-16 08:10:00	3472	2021-10-14 21:40:58	1432.67
2021-10-16 06:50:00	79.5	2021-10-24 13:40:00	113	2021-10-16 08:20:00	3792	2021-10-14 21:45:58	823.026
2021-10-16 07:00:00	113.5	2021-10-24 14:10:00	0	2021-10-16 08:30:00	3136	2021-10-14 21:50:58	1310.75
2021-10-16 07:10:00	67.5	2021-10-24 14:40:00	390	2021-10-16 08:40:00	3568	2021-10-14 21:55:58	1554.6
2021-10-16 07:20:00	65.5	2021-10-24 15:10:00	1020	2021-10-16 08:50:00	3840	2021-10-14 22:00:58	1099.75
2021-10-16 07:30:00	134	2021-10-24 15:40:00	680	2021-10-16 09:00:00	3536	2021-10-14 22:05:58	1253.01
2021-10-16 07:40:00	34	2021-10-24 16:10:00	227	2021-10-16 09:10:00	3840	2021-10-14 22:10:58	1436.38
2021-10-16 07:50:00	48	2021-10-24 16:40:00	453	2021-10-16 09:20:00	3440	2021-10-14 22:15:58	1222.45
2021-10-16 08:00:00	49.25	2021-10-24 17:10:00	0	2021-10-16 09:30:00	4048	2021-10-14 22:20:58	1283.57
2021-10-16 08:10:00	46.25	2021-10-24 17:40:00	0	2021-10-16 09:40:00	3376	2021-10-14 22:25:58	794.592
2021-10-16 08:20:00	103	2021-10-24 18:10:00	0	2021-10-16 09:50:00	3584	2021-10-14 22:30:58	1316.86
2021-10-16 08:30:00	19.25	2021-10-24 18:40:00	113	2021-10-16 10:00:00	3184	2021-10-14 22:35:58	1286.88
2021-10-16 08:40:00	54.75	2021-10-24 19:10:00	0	2021-10-16 10:10:00	3264	2021-10-14 22:40:58	1286.88
2021-10-16 08:50:00	41.75	2021-10-24 19:40:00	0	2021-10-16 10:20:00	3328	2021-10-14 22:45:58	1378.8
2021-10-16 09:00:00	75.5	2021-10-24 20:10:00	227	2021-10-16 10:30:00	3136	2021-10-14 22:50:58	1532
2021-10-16 09:10:00	37.5	2021-10-24 20:40:00	680	2021-10-16 10:40:00	3328	2021-10-14 22:55:58	1375.47
2021-10-16 09:20:00	46.75	2021-10-24 21:10:00	113	2021-10-16 10:50:00	3600	2021-10-14 23:00:58	1069.64
2021-10-16 09:30:00	47.25	2021-10-24 21:40:00	453	2021-10-16 11:00:00	3392	2021-10-14 23:05:58	1345.47
2021-10-16 09:40:00	79	2021-10-24 22:10:00	113	2021-10-16 11:10:00	3776	2021-10-14 23:10:58	1409.44
2021-10-16 09:50:00	48.75	2021-10-24 22:40:00	453	2021-10-16 11:20:00	3376	2021-10-14 23:15:58	1194.86
2021-10-16 10:00:00	27.125	2021-10-24 23:10:00	276	2021-10-16 11:30:00	3312	2021-10-14 23:20:57	1225.49
2021-10-16 10:10:00	77	2021-10-24 23:40:00	1020	2021-10-16 11:40:00	3312	2021-10-14 23:25:57	1103.04
2021-10-16 10:20:00	20.375	2021-10-25 00:10:00	390	2021-10-16 11:50:00	3936	2021-10-14 23:30:57	1378.8
2021-10-16 10:30:00	29.5	2021-10-25 00:40:00	113	2021-10-16 12:00:00	3440	2021-10-14 23:35:57	1286.88
2021-10-16 10:40:00	26.375	2021-10-25 01:10:00	680	2021-10-16 12:10:00	3648	2021-10-14 23:40:57	1654.56
2021-10-16 10:50:00	38	2021-10-25 01:40:00	453	2021-10-16 12:20:00	2848	2021-10-14 23:45:57	1470.72
2021-10-16 11:00:00	1.48438	2021-10-25 02:10:00	113	2021-10-16 12:30:00	3456	2021-10-14 23:50:57	1409.44
2021-10-16 11:10:00	47	2021-10-25 02:40:00	0	2021-10-16 12:40:00	3696	2021-10-14 23:55:57	1685.52
2021-10-16 11:20:00	62.5	2021-10-25 03:10:00	113	2021-10-16 12:50:00	3696	2021-10-15 00:00:57	1413.06
2021-10-16 11:30:00	73.5	2021-10-25 03:40:00	0	2021-10-16 13:00:00	3392	2021-10-15 00:05:57	1259.47
2021-10-16 11:40:00	35.75	2021-10-25 04:10:00	227	2021-10-16 13:10:00	3664	2021-10-15 00:10:57	1198.03
2021-10-16 11:50:00	54	2021-10-25 04:40:00	0	2021-10-16 13:20:00	3040	2021-10-15 00:15:57	1535.94
2021-10-16 12:00:00	56.75	2021-10-25 05:10:00	113	2021-10-16 13:30:00	3280	2021-10-15 00:20:57	1443.78
2021-10-16 12:10:00	62.25	2021-10-25 05:40:00	340	2021-10-16 13:40:00	3216	2021-10-15 00:25:57	1628.09
2021-10-16 12:20:00	32.5	2021-10-25 06:10:00	730	2021-10-16 13:50:00	3344	2021-10-15 00:30:57	1658.81
2021-10-16 12:30:00	76	2021-10-25 06:40:00	453	2021-10-16 14:00:00	3488	2021-10-15 00:35:57	1628.09
2021-10-16 12:40:00	40.75	2021-10-25 07:10:00	0	2021-10-16 14:10:00	3456	2021-10-15 00:40:57	1750.97
2021-10-16 12:50:00	23.375	2021-10-25 07:40:00	616	2021-10-16 14:20:00	3328	2021-10-15 00:45:57	1443.78
2021-10-16 13:00:00	9.5	2021-10-25 08:10:00	1020	2021-10-16 14:30:00	3312	2021-10-15 00:50:57	1658.81
2021-10-16 13:10:00	55.5	2021-10-25 08:40:00	680	2021-10-16 14:40:00	3536	2021-10-15 00:55:57	1689.53
2021-10-16 13:20:00	67.5	2021-10-25 09:10:00	340	2021-10-16 14:50:00	3344	2021-10-15 01:00:57	1413.06
2021-10-16 13:30:00	50	2021-10-25 09:40:00	0	2021-10-16 15:00:00	3568	2021-10-15 01:05:57	1566.66
2021-10-16 13:40:00	30	2021-10-25 10:10:00	227	2021-10-16 15:10:00	3728	2021-10-15 01:10:57	1290.19
2021-10-16 13:50:00	32	2021-10-25 10:40:00	0	2021-10-16 15:20:00	3664	2021-10-15 01:15:57	1566.66
2021-10-16 14:00:00	38.75	2021-10-25 11:10:00	340	2021-10-16 15:30:00	3136	2021-10-15 01:20:57	1535.94
2021-10-16 14:10:00	68	2021-10-25 11:40:00	113	2021-10-16 15:40:00	3264	2021-10-15 01:25:57	1232.33
2021-10-16 14:20:00	56.25	2021-10-25 12:10:00	0	2021-10-16 15:50:00	3360	2021-10-15 01:30:57	1714.2
2021-10-16 14:30:00	43	2021-10-25 12:40:00	340	2021-10-16 16:00:00	3392	2021-10-15 01:35:57	1184.72
2021-10-16 14:40:00	5.40625	2021-10-25 13:10:00	567	2021-10-16 16:10:00	3360	2021-10-15 01:40:57	1340.6
2021-10-16 14:50:00	23.875	2021-10-25 13:40:00	0	2021-10-16 16:20:00	3088	2021-10-15 01:45:57	1558.84
2021-10-16 15:00:00	34	2021-10-25 14:10:00	0	2021-10-16 16:30:00	3424	2021-10-15 01:50:57	1683.54
2021-10-16 15:10:00	79.5	2021-10-25 14:40:00	340	2021-10-16 16:40:00	3280	2021-10-15 01:55:57	1465.31
2021-10-16 15:20:00	21.625	2021-10-25 15:10:00	616	2021-10-16 16:50:00	3152	2021-10-15 02:00:57	1683.54
2021-10-16 15:30:00	52.75	2021-10-25 15:40:00	793	2021-10-16 17:00:00	3152	2021-10-15 02:05:57	1745.9
2021-10-16 15:40:00	74.5	2021-10-25 16:10:00	1020	2021-10-16 17:10:00	3200	2021-10-15 02:10:57	1652.19
2021-10-16 15:50:00	63	2021-10-25 16:40:00	453	2021-10-16 17:20:00	3312	2021-10-15 02:15:57	1430.34
2021-10-16 16:00:00	44.5	2021-10-25 17:10:00	1020	2021-10-16 17:30:00	3520	2021-10-15 02:20:57	1492.46
2021-10-16 16:10:00	36	2021-10-25 17:40:00	227	2021-10-16 17:40:00	3280	2021-10-15 02:25:57	1554.64
2021-10-16 16:20:00	66.5	2021-10-25 18:10:00	227	2021-10-16 17:50:00	3280	2021-10-15 02:30:57	1741.2
2021-10-16 16:30:00	22.875	2021-10-25 18:40:00	0	2021-10-16 18:00:00	3520	2021-10-15 02:35:57	1834.48
2021-10-16 16:40:00	60.5	2021-10-25 19:10:00	0	2021-10-16 18:10:00	3488	2021-10-15 02:40:57	1865.57
2021-10-16 16:50:00	33.75	2021-10-25 19:40:00	227	2021-10-16 18:20:00	3008	2021-10-15 02:45:57	1801.49
2021-10-16 17:00:00	27.875	2021-10-25 20:10:00	0	2021-10-16 18:30:00	3728	2021-10-15 02:50:57	1395.41
2021-10-16 17:10:00	64.5	2021-10-25 20:40:00	113	2021-10-16 18:40:00	3616	2021-10-15 02:55:57	1517.84
2021-10-16 17:20:00	23.875	2021-10-25 21:10:00	0	2021-10-16 18:50:00	3632	2021-10-15 03:00:57	1452.87
2021-10-16 17:30:00	29.5	2021-10-25 21:40:00	340	2021-10-16 19:00:00	3680	2021-10-15 03:05:57	2205.24
2021-10-16 17:40:00	35.25	2021-10-25 22:10:00	0	2021-10-16 19:10:00	3728	2021-10-15 03:10:57	1428.97
2021-10-16 17:50:00	45.75	2021-10-25 22:40:00	276	2021-10-16 19:20:00	3712	2021-10-15 03:15:57	1550.59
2021-10-16 18:00:00	77.5	2021-10-25 23:10:00	503	2021-10-16 19:30:00	3728	2021-10-15 03:20:57	1398.57
2021-10-16 18:10:00	85.5	2021-10-25 23:40:00	567	2021-10-16 19:40:00	3936	2021-10-15 03:25:57	1763.41
2021-10-16 18:20:00	67	2021-10-26 00:10:00	453	2021-10-16 19:50:00	3648	2021-10-15 03:30:57	1611.39
2021-10-16 18:30:00	14.625	2021-10-26 00:40:00	666	2021-10-16 20:00:00	3488	2021-10-15 03:35:57	1733.01
2021-10-16 18:40:00	46.25	2021-10-26 01:10:00	390	2021-10-16 20:10:00	3616	2021-10-15 03:40:57	1702.61
2021-10-16 18:50:00	20.25	2021-10-26 01:40:00	227	2021-10-16 20:20:00	3792	2021-10-15 03:45:57	1854.62
2021-10-16 19:00:00	29	2021-10-26 02:10:00	340	2021-10-16 20:30:00	3392	2021-10-15 03:50:57	2037.05
2021-10-16 19:10:00	42	2021-10-26 02:40:00	0	2021-10-16 20:40:00	3408	2021-10-15 03:55:57	2158.75
2021-10-16 19:20:00	120.5	2021-10-26 03:10:00	276	2021-10-16 20:50:00	4320	2021-10-15 04:00:57	1672.2
2021-10-16 19:30:00	76	2021-10-26 03:40:00	0	2021-10-16 21:00:00	3568	2021-10-15 04:05:57	1705.5
2021-10-16 19:40:00	78.5	2021-10-26 04:10:00	0	2021-10-16 21:10:00	3664	2021-10-15 04:10:57	1668.4
2021-10-16 19:50:00	51.75	2021-10-26 04:40:00	453	2021-10-16 21:20:00	4016	2021-10-15 04:15:57	1833.86
2021-10-16 20:00:00	101	2021-10-26 05:10:00	0	2021-10-16 21:30:00	3936	2021-10-15 04:20:57	2018.81
2021-10-16 20:10:00	102.5	2021-10-26 05:40:00	276	2021-10-16 21:40:00	3792	2021-10-15 04:25:57	2049.33
2021-10-16 20:20:00	37.75	2021-10-26 06:10:00	340	2021-10-16 21:50:00	3872	2021-10-15 04:30:57	2049.33
2021-10-16 20:30:00	109	2021-10-26 06:40:00	1360	2021-10-16 22:00:00	3872	2021-10-15 04:35:57	1386.31
2021-10-16 20:40:00	73	2021-10-26 07:10:00	1133	2021-10-16 22:10:00	3424	2021-10-15 04:40:57	1687.68
2021-10-16 20:50:00	8.75	2021-10-26 07:40:00	1133	2021-10-16 22:20:00	3712	2021-10-15 04:45:57	1687.68
2021-10-16 21:00:00	71	2021-10-26 08:10:00	326	2021-10-16 22:30:00	3888	2021-10-15 04:50:57	1476.72
2021-10-16 21:10:00	20.125	2021-10-26 08:40:00	907	2021-10-16 22:40:00	3120	2021-10-15 04:55:57	1747.96
2021-10-16 21:20:00	50	2021-10-26 09:10:00	276	2021-10-16 22:50:00	3872	2021-10-15 05:00:57	1627.41
2021-10-16 21:30:00	49.5	2021-10-26 09:40:00	390	2021-10-16 23:00:00	3776	2021-10-15 05:05:57	1627.41
2021-10-16 21:40:00	49.75	2021-10-26 10:10:00	0	2021-10-16 23:10:00	3872	2021-10-15 05:10:57	1928.78
2021-10-16 21:50:00	60	2021-10-26 10:40:00	0	2021-10-16 23:20:00	3808	2021-10-15 05:15:57	2079.47
2021-10-16 22:00:00	46.75	2021-10-26 11:10:00	0	2021-10-16 23:30:00	3856	2021-10-15 05:20:57	1958.84
2021-10-16 22:10:00	103.5	2021-10-26 11:40:00	0	2021-10-16 23:40:00	4384	2021-10-15 05:25:57	1989.06
2021-10-16 22:20:00	28	2021-10-26 12:10:00	0	2021-10-16 23:50:00	4256	2021-10-15 05:30:57	1989.06
2021-10-16 22:30:00	53.25	2021-10-26 12:40:00	503	2021-10-17	3936	2021-10-15 05:35:57	1687.68
2021-10-16 22:40:00	16.5	2021-10-26 13:10:00	0	2021-10-17 00:10:00	3840	2021-10-15 05:40:57	1838.37
2021-10-16 22:50:00	98	2021-10-26 13:40:00	0	2021-10-17 00:20:00	3472	2021-10-15 05:45:57	1600.04
2021-10-16 23:00:00	91	2021-10-26 14:10:00	276	2021-10-17 00:30:00	3904	2021-10-15 05:50:57	1689.87
2021-10-16 23:10:00	90	2021-10-26 14:40:00	390	2021-10-17 00:40:00	3552	2021-10-15 05:55:57	2109.61
2021-10-16 23:20:00	75	2021-10-26 15:10:00	227	2021-10-17 00:50:00	4016	2021-10-15 06:00:57	1958.92
2021-10-16 23:30:00	71.5	2021-10-26 15:40:00	793	2021-10-17 01:00:00	3936	2021-10-15 06:05:57	2021.21
2021-10-16 23:40:00	35.5	2021-10-26 16:10:00	227	2021-10-17 01:10:00	4832	2021-10-15 06:10:57	1782.46
2021-10-16 23:50:00	92.5	2021-10-26 16:40:00	340	2021-10-17 01:20:00	4352	2021-10-15 06:15:57	1480.35
2021-10-17	77.5	2021-10-26 17:10:00	227	2021-10-17 01:30:00	3664	2021-10-15 06:20:57	2054.36
2021-10-17 00:10:00	48	2021-10-26 17:40:00	0	2021-10-17 01:40:00	4544	2021-10-15 06:25:57	2265.84
2021-10-17 00:20:00	59.25	2021-10-26 18:10:00	340	2021-10-17 01:50:00	3520	2021-10-15 06:30:57	2084.77
2021-10-17 00:30:00	88.5	2021-10-26 18:40:00	340	2021-10-17 02:00:00	3792	2021-10-15 06:35:57	1756.47
2021-10-17 00:40:00	71.5	2021-10-26 19:10:00	0	2021-10-17 02:10:00	3936	2021-10-15 06:40:57	2120.17
2021-10-17 00:50:00	58	2021-10-26 19:40:00	0	2021-10-17 02:20:00	3584	2021-10-15 06:45:57	1548.31
2021-10-17 01:00:00	68	2021-10-26 20:10:00	113	2021-10-17 02:30:00	3984	2021-10-15 06:50:57	2276.93
2021-10-17 01:10:00	26.125	2021-10-26 20:40:00	340	2021-10-17 02:40:00	3616	2021-10-15 06:55:57	1945.54
2021-10-17 01:20:00	74	2021-10-26 21:10:00	0	2021-10-17 02:50:00	4096	2021-10-15 07:00:57	1910.95
2021-10-17 01:30:00	63.25	2021-10-26 21:40:00	0	2021-10-17 03:00:00	4256	2021-10-15 07:05:57	2130.46
2021-10-17 01:40:00	61.75	2021-10-26 22:10:00	340	2021-10-17 03:10:00	4160	2021-10-15 07:10:57	1821.7
2021-10-17 01:50:00	66.5	2021-10-26 22:40:00	276	2021-10-17 03:20:00	4288	2021-10-15 07:15:57	2196.08
2021-10-17 02:00:00	53.5	2021-10-26 23:10:00	453	2021-10-17 03:30:00	3840	2021-10-15 07:20:57	2275.6
2021-10-17 02:10:00	41.5	2021-10-26 23:40:00	1006	2021-10-17 03:40:00	4320	2021-10-15 07:25:57	1723.95
2021-10-17 02:20:00	62.25	2021-10-27 00:10:00	730	2021-10-17 03:50:00	4128	2021-10-15 07:30:57	2215.52
2021-10-17 02:30:00	1.76562	2021-10-27 00:40:00	503	2021-10-17 04:00:00	4320	2021-10-15 07:35:57	1848.7
2021-10-17 02:40:00	49.25	2021-10-27 01:10:00	453	2021-10-17 04:10:00	4192	2021-10-15 07:40:57	2228.02
2021-10-17 02:50:00	51.75	2021-10-27 01:40:00	340	2021-10-17 04:20:00	4064	2021-10-15 07:45:57	1899.01
2021-10-17 03:00:00	48	2021-10-27 02:10:00	113	2021-10-17 04:30:00	3552	2021-10-15 07:50:57	2224.82
2021-10-17 03:10:00	45.25	2021-10-27 02:40:00	340	2021-10-17 04:40:00	3904	2021-10-15 07:55:57	1888.77
2021-10-17 03:20:00	45.5	2021-10-27 03:10:00	0	2021-10-17 04:50:00	3424	2021-10-15 08:00:57	2124.6
2021-10-17 03:30:00	26.25	2021-10-27 03:40:00	0	2021-10-17 05:00:00	4256	2021-10-15 08:05:57	1911.17
2021-10-17 03:40:00	17.625	2021-10-27 04:10:00	227	2021-10-17 05:10:00	3872	2021-10-15 08:10:57	2326.81
2021-10-17 03:50:00	49	2021-10-27 04:40:00	0	2021-10-17 05:20:00	3936	2021-10-15 08:15:57	2151.82
2021-10-17 04:00:00	61	2021-10-27 05:10:00	276	2021-10-17 05:30:00	4032	2021-10-15 08:20:57	2046.5
2021-10-17 04:10:00	-7.9375	2021-10-27 05:40:00	503	2021-10-17 05:40:00	4448	2021-10-15 08:25:57	1960.59
2021-10-17 04:20:00	83.5	2021-10-27 06:10:00	340	2021-10-17 05:50:00	4128	2021-10-15 08:30:57	2232.17
2021-10-17 04:30:00	9.6875	2021-10-27 06:40:00	0	2021-10-17 06:00:00	3632	2021-10-15 08:35:57	2325.06
2021-10-17 04:40:00	14.4375	2021-10-27 07:10:00	680	2021-10-17 06:10:00	4256	2021-10-15 08:40:57	2296.35
2021-10-17 04:50:00	32	2021-10-27 07:40:00	616	2021-10-17 06:20:00	4160	2021-10-15 08:45:57	2384.2
2021-10-17 05:00:00	19.25	2021-10-27 08:10:00	793	2021-10-17 06:30:00	4016	2021-10-15 08:50:57	2190.06
2021-10-17 05:10:00	88.5	2021-10-27 08:40:00	0	2021-10-17 06:40:00	4016	2021-10-15 08:55:57	2581.7
2021-10-17 05:20:00	48.75	2021-10-27 09:10:00	340	2021-10-17 06:50:00	3920	2021-10-15 09:00:57	2588.89
2021-10-17 05:30:00	10.6875	2021-10-27 09:40:00	0	2021-10-17 07:00:00	3840	2021-10-15 09:05:57	2415.64
2021-10-17 05:40:00	77.5	2021-10-27 10:10:00	0	2021-10-17 07:10:00	3936	2021-10-15 09:10:57	2415.64
2021-10-17 05:50:00	44.75	2021-10-27 10:40:00	227	2021-10-17 07:20:00	3856	2021-10-15 09:15:57	1930.12
2021-10-17 06:00:00	10.1875	2021-10-27 11:10:00	340	2021-10-17 07:30:00	3776	2021-10-15 09:20:57	2311.95
2021-10-17 06:10:00	40.75	2021-10-27 11:40:00	0	2021-10-17 07:40:00	4576	2021-10-15 09:25:57	1772.61
2021-10-17 06:20:00	72.5	2021-10-27 12:10:00	390	2021-10-17 07:50:00	3936	2021-10-15 09:30:57	2162.19
2021-10-17 06:30:00	99	2021-10-27 12:40:00	0	2021-10-17 08:00:00	3936	2021-10-15 09:35:57	1982.54
2021-10-17 06:40:00	51.25	2021-10-27 13:10:00	113	2021-10-17 08:10:00	3872	2021-10-15 09:40:57	2363.95
2021-10-17 06:50:00	80.5	2021-10-27 13:40:00	0	2021-10-17 08:20:00	4000	2021-10-15 09:45:57	2270.42
2021-10-17 07:00:00	68.5	2021-10-27 14:10:00	567	2021-10-17 08:30:00	4320	2021-10-15 09:50:57	2171.05
2021-10-17 07:10:00	56.5	2021-10-27 14:40:01	907	2021-10-17 08:40:00	3968	2021-10-15 09:55:57	2344.27
2021-10-17 07:20:00	59.5	2021-10-27 15:10:01	390	2021-10-17 08:50:00	3456	2021-10-15 10:00:57	2109.96
2021-10-17 07:30:00	30.125	2021-10-27 15:40:01	1070	2021-10-17 09:00:00	4288	2021-10-15 10:05:57	2083.94
2021-10-17 07:40:00	74.5	2021-10-27 16:10:01	843	2021-10-17 09:10:00	3792	2021-10-15 10:10:57	2666.17
2021-10-17 07:50:00	36.5	2021-10-27 16:40:01	453	2021-10-17 09:20:00	3632	2021-10-15 10:15:57	1956.04
2021-10-17 08:00:00	41.5	2021-10-27 17:10:01	227	2021-10-17 09:30:00	4128	2021-10-15 10:20:57	2481.53
2021-10-17 08:10:00	65	2021-10-27 17:40:01	390	2021-10-17 09:40:00	3968	2021-10-15 10:25:57	2299.23
2021-10-17 08:20:00	24.625	2021-10-27 18:10:01	390	2021-10-17 09:50:00	3936	2021-10-15 10:30:57	2520.43
2021-10-17 08:30:00	78.5	2021-10-27 18:40:01	227	2021-10-17 10:00:00	3920	2021-10-15 10:35:57	2532.34
2021-10-17 08:40:00	24	2021-10-27 19:10:01	113	2021-10-17 10:10:00	4416	2021-10-15 10:40:57	1754.81
2021-10-17 08:50:00	69	2021-10-27 19:40:01	0	2021-10-17 10:20:00	4128	2021-10-15 10:45:57	2272.78
2021-10-17 09:00:00	41.5	2021-10-27 20:10:01	340	2021-10-17 10:30:00	3888	2021-10-15 10:50:57	2729.25
2021-10-17 09:10:00	75.5	2021-10-27 20:40:01	113	2021-10-17 10:40:00	4096	2021-10-15 10:55:57	2390.73
2021-10-17 09:20:00	33.75	2021-10-27 21:10:01	227	2021-10-17 10:50:00	4224	2021-10-15 11:00:57	2364.74
2021-10-17 09:30:00	48.5	2021-10-27 21:40:01	0	2021-10-17 11:00:00	4080	2021-10-15 11:05:57	1929.67
2021-10-17 09:40:00	49	2021-10-27 22:10:01	1020	2021-10-17 11:10:00	3888	2021-10-15 11:10:57	2653.69
2021-10-17 09:50:00	26	2021-10-27 22:40:01	0	2021-10-17 11:20:00	3904	2021-10-15 11:15:57	2522.78
2021-10-17 10:00:00	56.5	2021-10-27 23:10:01	616	2021-10-17 11:30:00	4016	2021-10-15 11:20:57	2823.94
2021-10-17 10:10:00	20	2021-10-27 23:40:01	843	2021-10-17 11:40:00	3424	2021-10-15 11:25:57	2840.19
2021-10-17 10:20:00	7.1875	2021-10-28 00:10:01	567	2021-10-17 11:50:00	4064	2021-10-15 11:30:57	2056.79
2021-10-17 10:30:00	34	2021-10-28 00:40:01	276	2021-10-17 12:00:00	3520	2021-10-15 11:35:57	2797.06
2021-10-17 10:40:00	20.875	2021-10-28 01:10:01	390	2021-10-17 12:10:00	3312	2021-10-15 11:40:57	2394.53
2021-10-17 10:50:00	41.25	2021-10-28 01:40:01	227	2021-10-17 12:20:00	3360	2021-10-15 11:45:57	2427.87
2021-10-17 11:00:00	37.5	2021-10-28 02:10:01	0	2021-10-17 12:30:00	3392	2021-10-15 11:50:57	2822.13
2021-10-17 11:10:00	5.8125	2021-10-28 02:40:01	113	2021-10-17 12:40:00	3584	2021-10-15 11:55:57	2777.38
2021-10-17 11:20:00	56	2021-10-28 03:10:01	276	2021-10-17 12:50:00	3200	2021-10-15 12:00:57	2334.79
2021-10-17 11:30:00	-8	2021-10-28 03:40:01	0	2021-10-17 13:00:00	3808	2021-10-15 12:05:57	2800.52
2021-10-17 11:40:00	28	2021-10-28 04:10:01	0	2021-10-17 13:10:00	3520	2021-10-15 12:10:57	2458.09
2021-10-17 11:50:00	40.75	2021-10-28 04:40:01	0	2021-10-17 13:20:00	3520	2021-10-15 12:15:57	2454.75
2021-10-17 12:00:00	65.5	2021-10-28 05:10:01	276	2021-10-17 13:30:00	3760	2021-10-15 12:20:57	2676.2
2021-10-17 12:10:00	67.5	2021-10-28 05:40:01	0	2021-10-17 13:40:00	3424	2021-10-15 12:25:57	1857.06
2021-10-17 12:20:00	32.75	2021-10-28 06:10:01	0	2021-10-17 13:50:00	3568	2021-10-15 12:30:57	2663.33
2021-10-17 12:30:00	56.25	2021-10-28 06:40:01	793	2021-10-17 14:00:00	3408	2021-10-15 12:35:57	1889.99
2021-10-17 12:40:00	52	2021-10-28 07:10:01	616	2021-10-17 14:10:00	3488	2021-10-15 12:40:57	2634.3
2021-10-17 12:50:00	28.75	2021-10-28 07:40:01	907	2021-10-17 14:20:00	3728	2021-10-15 12:45:57	2394.99
2021-10-17 13:00:00	55.75	2021-10-28 08:10:01	453	2021-10-17 14:30:00	3568	2021-10-15 12:50:57	2514.13
2021-10-17 13:10:00	55.25	2021-10-28 08:40:01	439	2021-10-17 14:40:00	3744	2021-10-15 12:55:57	2846.11
2021-10-17 13:20:00	63.75	2021-10-28 09:10:01	276	2021-10-17 14:50:00	3472	2021-10-15 13:00:57	2483.26
2021-10-17 13:30:00	46.25	2021-10-28 09:40:01	0	2021-10-17 15:00:00	3360	2021-10-15 13:05:57	2718.23
2021-10-17 13:40:00	30.875	2021-10-28 10:10:01	340	2021-10-17 15:10:00	2960	2021-10-15 13:10:57	2065.51
2021-10-17 13:50:00	31.125	2021-10-28 10:40:01	340	2021-10-17 15:20:00	3232	2021-10-15 13:15:57	2878.54
2021-10-17 14:00:00	87.5	2021-10-28 11:10:01	0	2021-10-17 15:30:00	2880	2021-10-15 13:20:57	2694.86
2021-10-17 14:10:00	29.625	2021-10-28 11:40:01	227	2021-10-17 15:40:00	3248	2021-10-15 13:25:57	2169.83
2021-10-17 14:20:00	66.5	2021-10-28 12:10:01	390	2021-10-17 15:50:00	3072	2021-10-15 13:30:57	1985.25
2021-10-17 14:30:00	32.75	2021-10-28 12:40:01	227	2021-10-17 16:00:00	3552	2021-10-15 13:35:57	1517.15
2021-10-17 14:40:00	9.1875	2021-10-28 13:10:01	0	2021-10-17 16:10:00	3136	2021-10-15 13:40:57	2758.9
2021-10-17 14:50:00	69	2021-10-28 13:40:01	453	2021-10-17 16:20:00	3504	2021-10-15 13:45:57	2426.61
2021-10-17 15:00:00	53.5	2021-10-28 14:10:01	276	2021-10-17 16:30:00	3264	2021-10-15 13:50:57	3197.69
2021-10-17 15:10:00	41	2021-10-28 14:40:01	567	2021-10-17 16:40:00	3104	2021-10-15 13:55:57	2321.5
2021-10-17 15:20:00	47.25	2021-10-28 15:10:01	567	2021-10-17 16:50:00	3168	2021-10-15 14:00:57	2631.33
2021-10-17 15:30:00	56.5	2021-10-28 15:40:01	907	2021-10-17 17:00:00	3088	2021-10-15 14:05:57	2341.03
2021-10-17 15:40:00	33.75	2021-10-28 16:10:01	680	2021-10-17 17:10:00	3088	2021-10-15 14:10:57	2460.35
2021-10-17 15:50:00	73.5	2021-10-28 16:40:01	503	2021-10-17 17:20:00	3488	2021-10-15 14:15:57	2270.32
2021-10-17 16:00:00	74.5	2021-10-28 17:10:01	340	2021-10-17 17:30:00	3504	2021-10-15 14:20:57	2052.28
2021-10-17 16:10:00	18.375			2021-10-17 17:40:00	3392	2021-10-15 14:25:57	2238.06
2021-10-17 16:20:00	30.625			2021-10-17 17:50:00	3232	2021-10-15 14:30:57	2343.89
2021-10-17 16:30:00	34.5			2021-10-17 18:00:00	3152	2021-10-15 14:35:57	2522.23
2021-10-17 16:40:00	55			2021-10-17 18:10:00	3376	2021-10-15 14:40:57	2669.11
2021-10-17 16:50:00	53.75			2021-10-17 18:20:00	3696	2021-10-15 14:45:57	2087.3
2021-10-17 17:00:00	27.375			2021-10-17 18:30:00	3200	2021-10-15 14:50:57	2629.69
2021-10-17 17:10:00	-6.8125			2021-10-17 18:40:00	3472	2021-10-15 14:55:57	2891.46
2021-10-17 17:20:00	38.5			2021-10-17 18:50:00	3488	2021-10-15 15:00:57	1892.16
2021-10-17 17:30:00	37.25			2021-10-17 19:00:00	3120	2021-10-15 15:05:57	2487.49
2021-10-17 17:40:00	41			2021-10-17 19:10:00	3232	2021-10-15 15:10:57	2635.77
2021-10-17 17:50:00	79.5			2021-10-17 19:20:00	3824	2021-10-15 15:15:57	1674.03
2021-10-17 18:00:00	67			2021-10-17 19:30:00	3712	2021-10-15 15:20:57	1133.96
2021-10-17 18:10:00	107			2021-10-17 19:40:00	3616	2021-10-15 15:25:57	1277.9
2021-10-17 18:20:00	82			2021-10-17 19:50:00	3200	2021-10-15 15:30:57	1927.75
2021-10-17 18:30:00	54.75			2021-10-17 20:00:00	3488	2021-10-15 15:35:57	986.108
2021-10-17 18:40:00	56.75			2021-10-17 20:10:00	3520	2021-10-15 15:40:57	1124.93
2021-10-17 18:50:00	39.75			2021-10-17 20:20:00	3792	2021-10-15 15:45:57	1164.57
2021-10-17 19:00:00	76.5			2021-10-17 20:30:00	3120	2021-10-15 15:50:57	1203.61
2021-10-17 19:10:00	33.25			2021-10-17 20:40:00	3920	2021-10-15 15:55:57	816.28
2021-10-17 19:20:00	38			2021-10-17 20:50:00	3728	2021-10-15 16:00:56	945.02
2021-10-17 19:30:00	64.5			2021-10-17 21:00:00	3632	2021-10-15 16:05:56	1014.74
2021-10-17 19:40:00	54.5			2021-10-17 21:10:00	3840	2021-10-15 16:10:56	678.639
2021-10-17 19:50:00	43.75			2021-10-17 21:20:00	3440	2021-10-15 16:15:56	612.121
2021-10-17 20:00:00	99.5			2021-10-17 21:30:00	3632	2021-10-15 16:20:56	474.624
2021-10-17 20:10:00	72.5			2021-10-17 21:40:00	3280	2021-10-15 16:25:56	570.831
2021-10-17 20:20:00	57.75			2021-10-17 21:50:00	3296	2021-10-15 16:30:56	438.829
2021-10-17 20:30:00	55			2021-10-17 22:00:00	3776	2021-10-15 16:35:56	237.076
2021-10-17 20:40:00	36.25			2021-10-17 22:10:00	3984	2021-10-15 16:40:56	338.842
2021-10-17 20:50:00	46.75			2021-10-17 22:20:00	3488	2021-10-15 16:45:56	408.031
2021-10-17 21:00:00	66.5			2021-10-17 22:30:00	3680	2021-10-15 16:50:56	170.062
2021-10-17 21:10:00	90.5			2021-10-17 22:40:00	3216	2021-10-15 16:55:56	204.157
2021-10-17 21:20:00	64.5			2021-10-17 22:50:00	3904	2021-10-15 17:00:56	271.098
2021-10-17 21:30:00	54			2021-10-17 23:00:00	3584	2021-10-15 17:05:56	234.757
2021-10-17 21:40:00	36.25			2021-10-17 23:10:00	3696	2021-10-15 17:10:56	335.367
2021-10-17 21:50:00	71.5			2021-10-17 23:20:00	3728	2021-10-15 17:15:56	503.05
2021-10-17 22:00:00	42			2021-10-17 23:30:00	3616	2021-10-15 17:20:56	100.631
2021-10-17 22:10:00	24			2021-10-17 23:40:00	3536	2021-10-15 17:25:56	134.63
2021-10-17 22:20:00	93			2021-10-17 23:50:00	3392	2021-10-15 17:30:56	<134,62998
2021-10-17 22:30:00	12.9375			2021-10-18	3200	2021-10-15 17:35:56	269.26
2021-10-17 22:40:00	63.25			2021-10-18 00:10:00	3888	2021-10-15 17:40:56	100.972
2021-10-17 22:50:00	66.5			2021-10-18 00:20:00	3904	2021-10-15 17:45:56	168.287
2021-10-17 23:00:00	37			2021-10-18 00:30:00	4000	2021-10-15 17:50:56	236.186
2021-10-17 23:10:00	62.5			2021-10-18 00:40:00	3936	2021-10-15 17:55:56	168.892
2021-10-17 23:20:00	37.25			2021-10-18 00:50:00	3728	2021-10-15 18:00:56	337.783
2021-10-17 23:30:00	41.75			2021-10-18 01:00:00	3472	2021-10-15 18:05:56	405.34
2021-10-17 23:40:00	59.5			2021-10-18 01:10:00	3888	2021-10-15 18:10:56	304.005
2021-10-17 23:50:00	35			2021-10-18 01:20:00	3744	2021-10-15 18:15:56	236.448
2021-10-18	65.5			2021-10-18 01:30:00	3664	2021-10-15 18:20:56	439.118
2021-10-18 00:10:00	99			2021-10-18 01:40:00	3520	2021-10-15 18:25:56	336.107
2021-10-18 00:20:00	41.75			2021-10-18 01:50:00	3920	2021-10-15 18:30:56	564.242
2021-10-18 00:30:00	53.5			2021-10-18 02:00:00	3952	2021-10-15 18:35:56	165.953
2021-10-18 00:40:00	64			2021-10-18 02:10:00	3904	2021-10-15 18:40:56	398.288
2021-10-18 00:50:00	101.5			2021-10-18 02:20:00	3632	2021-10-15 18:45:56	398.288
2021-10-18 01:00:00	46.75			2021-10-18 02:30:00	3696	2021-10-15 18:50:56	464.67
2021-10-18 01:10:00	22.625			2021-10-18 02:40:00	3872	2021-10-15 18:55:56	298.716
2021-10-18 01:20:00	63			2021-10-18 02:50:00	4416	2021-10-15 19:00:56	398.288
2021-10-18 01:30:00	65.5			2021-10-18 03:00:00	3888	2021-10-15 19:05:56	232.335
2021-10-18 01:40:00	43.5			2021-10-18 03:10:00	3824	2021-10-15 19:10:56	331.907
2021-10-18 01:50:00	49.75			2021-10-18 03:20:00	4016	2021-10-15 19:15:56	497.86
2021-10-18 02:00:00	56.5			2021-10-18 03:30:00	3632	2021-10-15 19:20:56	464.893
2021-10-18 02:10:00	11.8125			2021-10-18 03:40:00	3712	2021-10-15 19:25:56	532.872
2021-10-18 02:20:00	79			2021-10-18 03:50:00	3952	2021-10-15 19:30:56	432.959
2021-10-18 02:30:00	30.75			2021-10-18 04:00:00	3712	2021-10-15 19:35:56	299.741
2021-10-18 02:40:00	56.75			2021-10-18 04:10:00	3888	2021-10-15 19:40:56	399.654
2021-10-18 02:50:00	52			2021-10-18 04:20:00	4160	2021-10-15 19:45:56	499.568
2021-10-18 03:00:00	65			2021-10-18 04:30:00	3376	2021-10-15 19:50:56	766.004
2021-10-18 03:10:00	75.5			2021-10-18 04:40:00	3584	2021-10-15 19:55:56	466.263
2021-10-18 03:20:00	55.75			2021-10-18 04:50:00	4160	2021-10-15 20:00:56	599.481
2021-10-18 03:30:00	56.25			2021-10-18 05:00:00	4160	2021-10-15 20:05:56	699.395
2021-10-18 03:40:00	64.5			2021-10-18 05:10:00	3872	2021-10-15 20:10:56	366.35
2021-10-18 03:50:00	91.5			2021-10-18 05:20:00	4192	2021-10-15 20:15:56	532.872
2021-10-18 04:00:00	89			2021-10-18 05:30:00	3376	2021-10-15 20:20:56	599.481
2021-10-18 04:10:00	84			2021-10-18 05:40:00	3936	2021-10-15 20:25:56	432.959
2021-10-18 04:20:00	77.5			2021-10-18 05:50:00	3808	2021-10-15 20:30:56	333.045
2021-10-18 04:30:00	41.5			2021-10-18 06:00:00	4064	2021-10-15 20:35:56	566.338
2021-10-18 04:40:00	51.25			2021-10-18 06:10:00	4096	2021-10-15 20:40:56	701.681
2021-10-18 04:50:00	60.25			2021-10-18 06:20:00	4576	2021-10-15 20:45:56	534.693
2021-10-18 05:00:00	50.5			2021-10-18 06:30:00	4000	2021-10-15 20:50:56	467.72
2021-10-18 05:10:00	105.5			2021-10-18 06:40:00	4192	2021-10-15 20:55:56	462.374
2021-10-18 05:20:00	51.5			2021-10-18 06:50:00	4192	2021-10-15 21:00:56	656.943
2021-10-18 05:30:00	39.75			2021-10-18 07:00:00	4096	2021-10-15 21:05:56	591.12
2021-10-18 05:40:00	102.5			2021-10-18 07:10:00	3904	2021-10-15 21:10:56	557.174
2021-10-18 05:50:00	48.25			2021-10-18 07:20:00	3648	2021-10-15 21:15:56	785.759
2021-10-18 06:00:00	128			2021-10-18 07:30:00	3952	2021-10-15 21:20:56	425.619
2021-10-18 06:10:00	60.5			2021-10-18 07:40:00	3952	2021-10-15 21:25:56	556.579
2021-10-18 06:20:00	60.75			2021-10-18 07:50:00	4192	2021-10-15 21:30:56	588.052
2021-10-18 06:30:00	74			2021-10-18 08:00:00	4096	2021-10-15 21:35:56	946.35
2021-10-18 06:40:00	27.75			2021-10-18 08:10:00	4048	2021-10-15 21:40:56	326.328
2021-10-18 06:50:00	31.125			2021-10-18 08:20:00	4160	2021-10-15 21:45:56	685.288
2021-10-18 07:00:00	58.5			2021-10-18 08:30:00	4016	2021-10-15 21:50:56	783.186
2021-10-18 07:10:00	30			2021-10-18 08:40:00	3824	2021-10-15 21:55:56	587.39
2021-10-18 07:20:00	70			2021-10-18 08:50:00	3920	2021-10-15 22:00:56	873.891
2021-10-18 07:30:00	45.75			2021-10-18 09:00:00	4048	2021-10-15 22:05:56	545.756
2021-10-18 07:40:00	24.625			2021-10-18 09:10:00	4928	2021-10-15 22:10:56	802.583
2021-10-18 07:50:00	74.5			2021-10-18 09:20:00	4224	2021-10-15 22:15:56	866.789
2021-10-18 08:00:00	75.5			2021-10-18 09:30:00	4064	2021-10-15 22:20:56	672.602
2021-10-18 08:10:00	77			2021-10-18 09:40:00	3552	2021-10-15 22:25:56	608.921
2021-10-18 08:20:00	70			2021-10-18 09:50:00	4016	2021-10-15 22:30:56	545.756
2021-10-18 08:30:00	73.5			2021-10-18 10:00:00	4320	2021-10-15 22:35:56	729.35
2021-10-18 08:40:00	121.5			2021-10-18 10:10:00	3856	2021-10-15 22:40:56	538.358
2021-10-18 08:50:00	43.25			2021-10-18 10:20:00	3920	2021-10-15 22:45:56	665.615
2021-10-18 09:00:00	39.5			2021-10-18 10:30:00	4128	2021-10-15 22:50:56	697.311
2021-10-18 09:10:00	75.5			2021-10-18 10:40:00	4064	2021-10-15 22:55:56	824.975
2021-10-18 09:20:00	29.625			2021-10-18 10:50:00	3952	2021-10-15 23:00:56	1014.4
2021-10-18 09:30:00	61.75			2021-10-18 11:00:00	3664	2021-10-15 23:05:56	855.791
2021-10-18 09:40:00	66.5			2021-10-18 11:10:00	4352	2021-10-15 23:10:56	921.77
2021-10-18 09:50:00	86.5			2021-10-18 11:20:00	4064	2021-10-15 23:15:56	985.517
2021-10-18 10:00:00	46.25			2021-10-18 11:30:00	3360	2021-10-15 23:20:56	792.323
2021-10-18 10:10:00	32.75			2021-10-18 11:40:00	3296	2021-10-15 23:25:56	814.366
2021-10-18 10:20:00	43.25			2021-10-18 11:50:00	3024	2021-10-15 23:30:56	1004.56
2021-10-18 10:30:00	59.75			2021-10-18 12:00:00	3616	2021-10-15 23:35:56	910.385
2021-10-18 10:40:00	11.75			2021-10-18 12:10:00	2976	2021-10-15 23:40:56	722.282
2021-10-18 10:50:00	26.625			2021-10-18 12:20:00	3280	2021-10-15 23:45:56	818.527
2021-10-18 11:00:00	92.5			2021-10-18 12:30:00	3856	2021-10-15 23:50:56	787.045
2021-10-18 11:10:00	6.34375			2021-10-18 12:40:00	3616	2021-10-15 23:55:56	1038.9
2021-10-18 11:20:00	67			2021-10-18 12:50:00	3408	2021-10-16 00:00:56	883.673
2021-10-18 11:30:00	42			2021-10-18 13:00:00	3520	2021-10-16 00:05:56	1010.27
2021-10-18 11:40:00	30.375			2021-10-18 13:10:00	3760	2021-10-16 00:10:56	1294.41
2021-10-18 11:50:00	57.5			2021-10-18 13:20:00	3408	2021-10-16 00:15:56	1073.42
2021-10-18 12:00:00	36.5			2021-10-18 13:30:00	3840	2021-10-16 00:20:56	598.539
2021-10-18 12:10:00	65			2021-10-18 13:40:00	3376	2021-10-16 00:25:56	1164.83
2021-10-18 12:20:00	39.5			2021-10-18 13:50:00	3984	2021-10-16 00:30:56	1037.75
2021-10-18 12:30:00	6.28125			2021-10-18 14:00:00	3520	2021-10-16 00:35:56	784.814
2021-10-18 12:40:00	37.25			2021-10-18 14:10:00	3312	2021-10-16 00:40:56	1161.53
2021-10-18 12:50:00	20.125			2021-10-18 14:20:00	3696	2021-10-16 00:45:56	1223.59
2021-10-18 13:00:00	60			2021-10-18 14:30:00	3744	2021-10-16 00:50:56	845.19
2021-10-18 13:10:00	50.5			2021-10-18 14:40:00	3600	2021-10-16 00:55:56	1095.62
2021-10-18 13:20:00	80.5			2021-10-18 14:50:00	3936	2021-10-16 01:00:56	1057.45
2021-10-18 13:30:00	26.375			2021-10-18 15:00:00	3648	2021-10-16 01:05:56	1295.34
2021-10-18 13:40:00	49.5			2021-10-18 15:10:00	3312	2021-10-16 01:10:56	1449.54
2021-10-18 13:50:00	76.5			2021-10-18 15:20:00	3456	2021-10-16 01:15:56	1267.1
2021-10-18 14:00:00	39			2021-10-18 15:30:00	3520	2021-10-16 01:20:56	958.681
2021-10-18 14:10:00	15			2021-10-18 15:40:00	3104	2021-10-16 01:25:56	1419.19
2021-10-18 14:20:00	71			2021-10-18 15:50:00	3440	2021-10-16 01:30:56	1171.97
2021-10-18 14:30:00	20.5			2021-10-18 16:00:00	3664	2021-10-16 01:35:56	1110.29
2021-10-18 14:40:00	49.5			2021-10-18 16:10:00	3696	2021-10-16 01:40:56	1316.08
2021-10-18 14:50:00	51			2021-10-18 16:20:00	4016	2021-10-16 01:45:56	1216.15
2021-10-18 15:00:00	79.5			2021-10-18 16:30:00	3216	2021-10-16 01:50:56	974.909
2021-10-18 15:10:00	46.75			2021-10-18 16:40:00	3200	2021-10-16 01:55:56	1066.89
2021-10-18 15:20:00	16.75			2021-10-18 16:50:00	3536	2021-10-16 02:00:56	944.956
2021-10-18 15:30:00	64			2021-10-18 17:00:00	3264	2021-10-16 02:05:56	1219.3
2021-10-18 15:40:00	48.25			2021-10-18 17:10:00	3088	2021-10-16 02:10:56	1341.23
2021-10-18 15:50:00	40			2021-10-18 17:20:00	3424	2021-10-16 02:15:56	1188.82
2021-10-18 16:00:00	56.75			2021-10-18 17:30:00	3568	2021-10-16 02:20:56	972.742
2021-10-18 16:10:00	61.5			2021-10-18 17:40:00	3728	2021-10-16 02:25:56	1082.28
2021-10-18 16:20:00	13.5625			2021-10-18 17:50:00	3584	2021-10-16 02:30:56	994.341
2021-10-18 16:30:00	17.875			2021-10-18 18:00:00	3376	2021-10-16 02:35:56	1024.67
2021-10-18 16:40:00	18			2021-10-18 18:10:00	3712	2021-10-16 02:40:56	1084.94
2021-10-18 16:50:00	79.5			2021-10-18 18:20:00	3072	2021-10-16 02:45:56	1265.82
2021-10-18 17:00:00	47.25			2021-10-18 18:30:00	3440	2021-10-16 02:50:56	1147.48
2021-10-18 17:10:00	52.5			2021-10-18 18:40:00	3680	2021-10-16 02:55:56	1963.73
2021-10-18 17:20:00	66.5			2021-10-18 18:50:00	3824	2021-10-16 03:00:56	1389.71
2021-10-18 17:30:00	33			2021-10-18 19:00:00	3440	2021-10-16 03:05:56	1238.66
2021-10-18 17:40:00	69			2021-10-18 19:10:00	3616	2021-10-16 03:10:56	1510.56
2021-10-18 17:50:00	65.5			2021-10-18 19:20:00	3328	2021-10-16 03:15:56	1118.7
2021-10-18 18:00:00	47.75			2021-10-18 19:30:00	3712	2021-10-16 03:20:56	1514.26
2021-10-18 18:10:00	67.5			2021-10-18 19:40:00	3968	2021-10-16 03:25:56	1423.4
2021-10-18 18:20:00	76.5			2021-10-18 19:50:00	3488	2021-10-16 03:30:56	1241.69
2021-10-18 18:30:00	33			2021-10-18 20:00:00	3760	2021-10-16 03:35:56	1142.46
2021-10-18 18:40:00	46.75			2021-10-18 20:10:00	3728	2021-10-16 03:40:56	926.118
2021-10-18 18:50:00	41.75			2021-10-18 20:20:00	3760	2021-10-16 03:45:56	1433.99
2021-10-18 19:00:00	42.25			2021-10-18 20:30:00	3344	2021-10-16 03:50:56	1284.61
2021-10-18 19:10:00	54.5			2021-10-18 20:40:00	4256	2021-10-16 03:55:56	1105.37
2021-10-18 19:20:00	52			2021-10-18 20:50:00	4048	2021-10-16 04:00:56	1374.24
2021-10-18 19:30:00	61.25			2021-10-18 21:00:00	3552	2021-10-16 04:05:56	1433.99
2021-10-18 19:40:00	63.5			2021-10-18 21:10:00	3888	2021-10-16 04:10:56	1344.36
2021-10-18 19:50:00	82.5			2021-10-18 21:20:00	4384	2021-10-16 04:15:56	1643.11
2021-10-18 20:00:00	45.75			2021-10-18 21:30:00	3632	2021-10-16 04:20:56	1493.74
2021-10-18 20:10:00	85.5			2021-10-18 21:40:00	3712	2021-10-16 04:25:56	1284.61
2021-10-18 20:20:00	122.5			2021-10-18 21:50:00	4512	2021-10-16 04:30:56	1344.36
2021-10-18 20:30:00	34.5			2021-10-18 22:00:00	4960	2021-10-16 04:35:56	1224.87
2021-10-18 20:40:00	49.75			2021-10-18 22:10:00	4864	2021-10-16 04:40:56	1404.11
2021-10-18 20:50:00	48.25			2021-10-18 22:20:00	4832	2021-10-16 04:45:56	1463.86
2021-10-18 21:00:00	52			2021-10-18 22:30:00	5280	2021-10-16 04:50:56	1254.74
2021-10-18 21:10:00	51.25			2021-10-18 22:40:00	5440	2021-10-16 04:55:56	1583.36
2021-10-18 21:20:00	10.875			2021-10-18 22:50:00	5088	2021-10-16 05:00:56	1465.87
2021-10-18 21:30:00	39.25			2021-10-18 23:00:00	4992	2021-10-16 05:05:56	1437.32
2021-10-18 21:40:00	54.5			2021-10-18 23:10:00	5056	2021-10-16 05:10:56	1646.93
2021-10-18 21:50:00	35.5			2021-10-18 23:20:00	4672	2021-10-16 05:15:56	1587.04
2021-10-18 22:00:00	46.5			2021-10-18 23:30:00	5312	2021-10-16 05:20:56	1467.26
2021-10-18 22:10:00	12.25			2021-10-18 23:40:00	6080	2021-10-16 05:25:56	1796.65
2021-10-18 22:20:00	4.9375			2021-10-18 23:50:00	5536	2021-10-16 05:30:56	1557.1
2021-10-18 22:30:00	48			2021-10-19	4864	2021-10-16 05:35:56	1497.21
2021-10-18 22:40:00	35			2021-10-19 00:10:00	5248	2021-10-16 05:40:56	1587.04
2021-10-18 22:50:00	79.5			2021-10-19 00:20:00	4832	2021-10-16 05:45:56	1616.98
2021-10-18 23:00:00	40.75			2021-10-19 00:30:00	5344	2021-10-16 05:50:56	1856.54
2021-10-18 23:10:00	67			2021-10-19 00:40:00	5536	2021-10-16 05:55:56	1557.12
2021-10-18 23:20:00	11.875			2021-10-19 00:50:00	4832	2021-10-16 06:00:56	1770.46
2021-10-18 23:30:00	52.75			2021-10-19 01:00:00	4736	2021-10-16 06:05:56	1620.73
2021-10-18 23:40:00	20.375			2021-10-19 01:10:00	5376	2021-10-16 06:10:56	1320.6
2021-10-18 23:50:00	37			2021-10-19 01:20:00	4896	2021-10-16 06:15:56	1650.75
2021-10-19	20.625			2021-10-19 01:30:00	4704	2021-10-16 06:20:56	1560.7
2021-10-19 00:10:00	16.75			2021-10-19 01:40:00	5024	2021-10-16 06:25:56	1830.83
2021-10-19 00:20:00	29.125			2021-10-19 01:50:00	4768	2021-10-16 06:30:56	1744.23
2021-10-19 00:30:00	58.25			2021-10-19 02:00:00	4992	2021-10-16 06:35:56	1534.23
2021-10-19 00:40:00	12.625			2021-10-19 02:10:00	4608	2021-10-16 06:40:56	1827.72
2021-10-19 00:50:00	36.25			2021-10-19 02:20:00	4928	2021-10-16 06:45:56	1921.94
2021-10-19 01:00:00	7.75			2021-10-19 02:30:00	4672	2021-10-16 06:50:56	2043.97
2021-10-19 01:10:00	58.75			2021-10-19 02:40:00	4576	2021-10-16 06:55:56	1738.9
2021-10-19 01:20:00	61			2021-10-19 02:50:00	5120	2021-10-16 07:00:56	1231.46
2021-10-19 01:30:00	40			2021-10-19 03:00:00	4864	2021-10-16 07:05:56	1516.8
2021-10-19 01:40:00	3.71875			2021-10-19 03:10:00	5056	2021-10-16 07:10:56	1981.12
2021-10-19 01:50:00	39.75			2021-10-19 03:20:00	5216	2021-10-16 07:15:56	1961.8
2021-10-19 02:00:00	41.75			2021-10-19 03:30:00	4928	2021-10-16 07:20:56	1979.98
2021-10-19 02:10:00	46.5			2021-10-19 03:40:00	5280	2021-10-16 07:25:56	1822.84
2021-10-19 02:20:00	61.75			2021-10-19 03:50:00	5312	2021-10-16 07:30:56	1786.44
2021-10-19 02:30:00	17			2021-10-19 04:00:00	4448	2021-10-16 07:35:56	1787.97
2021-10-19 02:40:00	26.25			2021-10-19 04:10:00	4896	2021-10-16 07:40:56	1539.49
2021-10-19 02:50:00	13.1875			2021-10-19 04:20:00	4928	2021-10-16 07:45:56	1882.4
2021-10-19 03:00:00	56			2021-10-19 04:30:00	5280	2021-10-16 07:50:56	1590.3
2021-10-19 03:10:00	26.625			2021-10-19 04:40:00	4576	2021-10-16 07:55:56	1597.79
2021-10-19 03:20:00	39			2021-10-19 04:50:00	4960	2021-10-16 08:00:56	1518.52
2021-10-19 03:30:00	41.5			2021-10-19 05:00:00	4512	2021-10-16 08:05:56	1782.61
2021-10-19 03:40:00	10.4375			2021-10-19 05:10:00	4384	2021-10-16 08:10:56	1882.18
2021-10-19 03:50:00	39.75			2021-10-19 05:20:00	4800	2021-10-16 08:15:56	2183.05
2021-10-19 04:00:00	35.75			2021-10-19 05:30:00	5216	2021-10-16 08:20:56	1948.65
2021-10-19 04:10:00	20.5			2021-10-19 05:40:00	4288	2021-10-16 08:25:56	1713.47
2021-10-19 04:20:00	8.3125			2021-10-19 05:50:00	4704	2021-10-16 08:30:56	1830.05
2021-10-19 04:30:00	18.75			2021-10-19 06:00:00	4992	2021-10-16 08:35:56	1842.35
2021-10-19 04:40:00	30.375			2021-10-19 06:10:00	5184	2021-10-16 08:40:55	1500.46
2021-10-19 04:50:00	64			2021-10-19 06:20:00	4608	2021-10-16 08:45:55	2049.72
2021-10-19 05:00:00	54.75			2021-10-19 06:30:00	4928	2021-10-16 08:50:55	1771.99
2021-10-19 05:10:00	49.75			2021-10-19 06:40:00	5024	2021-10-16 08:55:55	1527.41
2021-10-19 05:20:00	6.15625			2021-10-19 06:50:00	5152	2021-10-16 09:00:55	2077.44
2021-10-19 05:30:00	14.375			2021-10-19 07:00:00	4800	2021-10-16 09:05:55	1700.75
2021-10-19 05:40:00	72.5			2021-10-19 07:10:00	4608	2021-10-16 09:10:55	2117.66
2021-10-19 05:50:00	47.25			2021-10-19 07:20:00	4192	2021-10-16 09:15:55	2221.2
2021-10-19 06:00:00	37.25			2021-10-19 07:30:00	4576	2021-10-16 09:20:55	1793.47
2021-10-19 06:10:00	62.5			2021-10-19 07:40:00	5120	2021-10-16 09:25:55	1582.47
2021-10-19 06:20:00	48.75			2021-10-19 07:50:00	4576	2021-10-16 09:30:55	1995.12
2021-10-19 06:30:00	36			2021-10-19 08:00:00	4544	2021-10-16 09:35:55	1929.29
2021-10-19 06:40:00	31.375			2021-10-19 08:10:00	4544	2021-10-16 09:40:55	2318.85
2021-10-19 06:50:00	75.5			2021-10-19 08:20:00	4960	2021-10-16 09:45:55	2025.84
2021-10-19 07:00:00	44.25			2021-10-19 08:30:00	4576	2021-10-16 09:50:55	2447.59
2021-10-19 07:10:00	84			2021-10-19 08:40:00	4288	2021-10-16 09:55:55	2341.7
2021-10-19 07:20:00	10.3125			2021-10-19 08:50:00	4864	2021-10-16 10:00:55	2076.85
2021-10-19 07:30:00	54.75			2021-10-19 09:00:00	4832	2021-10-16 10:05:55	1883.73
2021-10-19 07:40:00	19.375			2021-10-19 09:10:00	4544	2021-10-16 10:10:55	2205.81
2021-10-19 07:50:00	58.75			2021-10-19 09:20:00	4608	2021-10-16 10:15:55	2150.86
2021-10-19 08:00:00	57.75			2021-10-19 09:30:00	4896	2021-10-16 10:20:55	2037.93
2021-10-19 08:10:00	16.125			2021-10-19 09:40:00	5152	2021-10-16 10:25:55	1679.37
2021-10-19 08:20:00	75			2021-10-19 09:50:00	4512	2021-10-16 10:30:55	2084.51
2021-10-19 08:30:00	59.5			2021-10-19 10:00:00	4384	2021-10-16 10:35:55	1724.53
2021-10-19 08:40:00	22			2021-10-19 10:10:00	4480	2021-10-16 10:40:55	1863.79
2021-10-19 08:50:00	35			2021-10-19 10:20:00	4800	2021-10-16 10:45:55	2466.01
2021-10-19 09:00:00	22.5			2021-10-19 10:30:00	3984	2021-10-16 10:50:55	1884.07
2021-10-19 09:10:00	25.125			2021-10-19 10:40:00	4672	2021-10-16 10:55:55	2061.14
2021-10-19 09:20:00	40.5			2021-10-19 10:50:00	4320	2021-10-16 11:00:55	1918.99
2021-10-19 09:30:00	14.625			2021-10-19 11:00:00	3952	2021-10-16 11:05:55	1688.08
2021-10-19 09:40:00	37.25			2021-10-19 11:10:00	4256	2021-10-16 11:10:55	2204.46
2021-10-19 09:50:00	35			2021-10-19 11:20:00	4416	2021-10-16 11:15:55	2156.52
2021-10-19 10:00:00	25.125			2021-10-19 11:30:00	4096	2021-10-16 11:20:55	2224.33
2021-10-19 10:10:00	27.25			2021-10-19 11:40:00	3792	2021-10-16 11:25:55	2234.47
2021-10-19 10:20:00	16.875			2021-10-19 11:50:00	3552	2021-10-16 11:30:55	1913.28
2021-10-19 10:30:00	43.25			2021-10-19 12:00:00	3968	2021-10-16 11:35:55	1877.85
2021-10-19 10:40:00	51.75			2021-10-19 12:10:00	3744	2021-10-16 11:40:55	2090.44
2021-10-19 10:50:00	44.5			2021-10-19 12:20:00	3712	2021-10-16 11:45:55	1940.06
2021-10-19 11:00:00	21.5			2021-10-19 12:30:00	4160	2021-10-16 11:50:55	2125.45
2021-10-19 11:10:00	84.5			2021-10-19 12:40:00	3968	2021-10-16 11:55:55	2091.71
2021-10-19 11:20:00	58			2021-10-19 12:50:00	3936	2021-10-16 12:00:55	2384.07
2021-10-19 11:30:00	35			2021-10-19 13:00:00	3760	2021-10-16 12:05:55	2282.66
2021-10-19 11:40:00	48.5			2021-10-19 13:10:00	4192	2021-10-16 12:10:55	2003.82
2021-10-19 11:50:00	19.5			2021-10-19 13:20:00	3520	2021-10-16 12:15:55	1939.47
2021-10-19 12:00:00	55			2021-10-19 13:30:00	3616	2021-10-16 12:20:55	2011.09
2021-10-19 12:10:00	61.5			2021-10-19 13:40:00	3168	2021-10-16 12:25:55	1992.48
2021-10-19 12:20:00	64			2021-10-19 13:50:00	3264	2021-10-16 12:30:55	1995.52
2021-10-19 12:30:00	56			2021-10-19 14:00:00	3472	2021-10-16 12:35:55	2587.68
2021-10-19 12:40:00	12.75			2021-10-19 14:10:00	3344	2021-10-16 12:40:55	2012.03
2021-10-19 12:50:00	22.75			2021-10-19 14:20:00	2960	2021-10-16 12:45:55	2184.7
2021-10-19 13:00:00	36.25			2021-10-19 14:30:00	3504	2021-10-16 12:50:55	1664.66
2021-10-19 13:10:00	66			2021-10-19 14:40:00	3056	2021-10-16 12:55:55	1766.13
2021-10-19 13:20:00	90			2021-10-19 14:50:00	3712	2021-10-16 13:00:55	2075.47
2021-10-19 13:30:00	19			2021-10-19 15:00:00	3216	2021-10-16 13:05:55	1999.67
2021-10-19 13:40:00	40.25			2021-10-19 15:10:00	2848	2021-10-16 13:10:55	2455.01
2021-10-19 13:50:00	1.4375			2021-10-19 15:20:00	3136	2021-10-16 13:15:55	1815.04
2021-10-19 14:00:00	24.625			2021-10-19 15:30:00	2944	2021-10-16 13:20:55	2177.26
2021-10-19 14:10:00	-0.792969			2021-10-19 15:40:00	2992	2021-10-16 13:25:55	2347.21
2021-10-19 14:20:00	59.75			2021-10-19 15:50:00	2656	2021-10-16 13:30:55	2433.37
2021-10-19 14:30:00	18.5			2021-10-19 16:00:00	2992	2021-10-16 13:35:55	2327.58
2021-10-19 14:40:00	38.25			2021-10-19 16:10:00	2064	2021-10-16 13:40:55	2407.69
2021-10-19 14:50:00	29.125			2021-10-19 16:20:00	3056	2021-10-16 13:45:55	2241.61
2021-10-19 15:00:00	19.875			2021-10-19 16:30:00	2688	2021-10-16 13:50:55	2314.56
2021-10-19 15:10:00	83			2021-10-19 16:40:00	2448	2021-10-16 13:55:55	2309.51
2021-10-19 15:20:00	55.75			2021-10-19 16:50:00	2576	2021-10-16 14:00:55	2106.47
2021-10-19 15:30:00	36.25			2021-10-19 17:00:00	2176	2021-10-16 14:05:55	2387.33
2021-10-19 15:40:00	25.625			2021-10-19 17:10:00	2608	2021-10-16 14:10:55	2352.22
2021-10-19 15:50:00	21.375			2021-10-19 17:20:00	2704	2021-10-16 14:15:55	2071.36
2021-10-19 16:00:00	58			2021-10-19 17:30:00	2208	2021-10-16 14:20:55	2597.98
2021-10-19 16:10:00	25.5			2021-10-19 17:40:00	2040	2021-10-16 14:25:55	2211.79
2021-10-19 16:20:00	50.75			2021-10-19 17:50:00	2240	2021-10-16 14:30:55	2110.09
2021-10-19 16:30:00	11.6875			2021-10-19 18:00:00	2560	2021-10-16 14:35:55	2303.4
2021-10-19 16:40:00	44.5			2021-10-19 18:10:00	2416	2021-10-16 14:40:55	2280.01
2021-10-19 16:50:00	47.25			2021-10-19 18:20:00	2560	2021-10-16 14:45:55	2388.84
2021-10-19 17:00:00	3.375			2021-10-19 18:30:00	2112	2021-10-16 14:50:55	2008.01
2021-10-19 17:10:00	65.5			2021-10-19 18:40:00	2208	2021-10-16 14:55:55	2321.2
2021-10-19 17:20:00	18			2021-10-19 18:50:00	2272	2021-10-16 15:00:55	2260.28
2021-10-19 17:30:00	22.5			2021-10-19 19:00:00	2416	2021-10-16 15:05:55	2192.88
2021-10-19 17:40:00	59			2021-10-19 19:10:00	2304	2021-10-16 15:10:55	2440.75
2021-10-19 17:50:00	73			2021-10-19 19:20:00	2304	2021-10-16 15:15:55	2513.2
2021-10-19 18:00:00	22.5			2021-10-19 19:30:00	2496	2021-10-16 15:20:55	2410.52
2021-10-19 18:10:00	60.25			2021-10-19 19:40:00	2384	2021-10-16 15:25:55	2233.75
2021-10-19 18:20:00	13.5625			2021-10-19 19:50:00	2656	2021-10-16 15:30:55	1303.09
2021-10-19 18:30:00	38			2021-10-19 20:00:00	2320	2021-10-16 15:35:55	1204.12
2021-10-19 18:40:00	73.5			2021-10-19 20:10:00	2128	2021-10-16 15:40:55	1067.52
2021-10-19 18:50:00	74			2021-10-19 20:20:00	2320	2021-10-16 15:45:55	1388.93
2021-10-19 19:00:00	46.5			2021-10-19 20:30:00	2400	2021-10-16 15:50:55	1182
2021-10-19 19:10:00	10.5			2021-10-19 20:40:00	2288	2021-10-16 15:55:55	842.216
2021-10-19 19:20:00	8.4375			2021-10-19 20:50:00	2432	2021-10-16 16:00:55	842.216
2021-10-19 19:30:00	57.5			2021-10-19 21:00:00	2176	2021-10-16 16:05:55	707.461
2021-10-19 19:40:00	0.890625			2021-10-19 21:10:00	2240	2021-10-16 16:10:55	766.669
2021-10-19 19:50:00	49			2021-10-19 21:20:00	2592	2021-10-16 16:15:55	662.302
2021-10-19 20:00:00	0.644531			2021-10-19 21:30:00	2288	2021-10-16 16:20:55	430.497
2021-10-19 20:10:00	42.75			2021-10-19 21:40:00	2128	2021-10-16 16:25:55	795.399
2021-10-19 20:20:00	39.25			2021-10-19 21:50:00	2144	2021-10-16 16:30:55	331.324
2021-10-19 20:30:00	13.625			2021-10-19 22:00:00	2352	2021-10-16 16:35:55	394.302
2021-10-19 20:40:00	103.5			2021-10-19 22:10:00	2272	2021-10-16 16:40:55	629.369
2021-10-19 20:50:00	13.3125			2021-10-19 22:20:00	2240	2021-10-16 16:45:55	299.499
2021-10-19 21:00:00	41.25			2021-10-19 22:30:00	2640	2021-10-16 16:50:55	300.152
2021-10-19 21:10:00	53.75			2021-10-19 22:40:00	2048	2021-10-16 16:55:55	467.822
2021-10-19 21:20:00	5.3125			2021-10-19 22:50:00	2048	2021-10-16 17:00:55	401.097
2021-10-19 21:30:00	35.75			2021-10-19 23:00:00	1800	2021-10-16 17:05:55	396.476
2021-10-19 21:40:00	47.75			2021-10-19 23:10:00	1920	2021-10-16 17:10:55	395.556
2021-10-19 21:50:00	30.125			2021-10-19 23:20:00	1864	2021-10-16 17:15:55	363.395
2021-10-19 22:00:00	28.25			2021-10-19 23:30:00	2384	2021-10-16 17:20:55	429.999
2021-10-19 22:10:00	8.4375			2021-10-19 23:40:00	2112	2021-10-16 17:25:55	198.461
2021-10-19 22:20:00	56.25			2021-10-19 23:50:00	1760	2021-10-16 17:30:55	264.615
2021-10-19 22:30:00	41.25			2021-10-20	2048	2021-10-16 17:35:55	431.242
2021-10-19 22:40:00	-9.125			2021-10-20 00:10:00	1512	2021-10-16 17:40:55	199.144
2021-10-19 22:50:00	48.25			2021-10-20 00:20:00	1912	2021-10-16 17:45:55	398.288
2021-10-19 23:00:00	55.5			2021-10-20 00:30:00	1832	2021-10-16 17:50:55	299.15
2021-10-19 23:10:00	37.5			2021-10-20 00:40:00	1736	2021-10-16 17:55:55	366.35
2021-10-19 23:20:00	44.75			2021-10-20 00:50:00	1784	2021-10-16 18:00:55	133.218
2021-10-19 23:30:00	27.875			2021-10-20 01:00:00	1344	2021-10-16 18:05:55	366.35
2021-10-19 23:40:00	95			2021-10-20 01:10:00	1680	2021-10-16 18:10:55	266.897
2021-10-19 23:50:00	9.625			2021-10-20 01:20:00	1584	2021-10-16 18:15:55	200.51
2021-10-20	31.375			2021-10-20 01:30:00	1672	2021-10-16 18:20:55	100.226
2021-10-20 00:10:00	27			2021-10-20 01:40:00	1624	2021-10-16 18:25:55	230.857
2021-10-20 00:20:00	12.6875			2021-10-20 01:50:00	1624	2021-10-16 18:30:55	328.471
2021-10-20 00:30:00	52.5			2021-10-20 02:00:00	1368	2021-10-16 18:35:55	197.083
2021-10-20 00:40:00	71			2021-10-20 02:10:00	1152	2021-10-16 18:40:55	131.389
2021-10-20 00:50:00	45.25			2021-10-20 02:20:00	1552	2021-10-16 18:45:55	262.777
2021-10-20 01:00:00	42.25			2021-10-20 02:30:00	1208	2021-10-16 18:50:55	328.471
2021-10-20 01:10:00	79.5			2021-10-20 02:40:00	1232	2021-10-16 18:55:55	262.777
2021-10-20 01:20:00	46.25			2021-10-20 02:50:00	1392	2021-10-16 19:00:55	<131,38854
2021-10-20 01:30:00	27.375			2021-10-20 03:00:00	936	2021-10-16 19:05:55	525.554
2021-10-20 01:40:00	68.5			2021-10-20 03:10:00	1072	2021-10-16 19:10:55	296.386
2021-10-20 01:50:00	36.5			2021-10-20 03:20:00	1176	2021-10-16 19:15:55	362.497
2021-10-20 02:00:00	25			2021-10-20 03:30:00	960	2021-10-16 19:20:55	395.452
2021-10-20 02:10:00	3.25			2021-10-20 03:40:00	1104	2021-10-16 19:25:55	362.497
2021-10-20 02:20:00	38.25			2021-10-20 03:50:00	1240	2021-10-16 19:30:55	296.589
2021-10-20 02:30:00	0.933594			2021-10-20 04:00:00	1016	2021-10-16 19:35:55	428.406
2021-10-20 02:40:00	25.75			2021-10-20 04:10:00	1080	2021-10-16 19:40:55	230.68
2021-10-20 02:50:00	43			2021-10-20 04:20:00	948	2021-10-16 19:45:55	461.36
2021-10-20 03:00:00	26.125			2021-10-20 04:30:00	892	2021-10-16 19:50:55	296.589
2021-10-20 03:10:00	93			2021-10-20 04:40:00	768	2021-10-16 19:55:55	527.269
2021-10-20 03:20:00	58.5			2021-10-20 04:50:00	816	2021-10-16 20:00:55	461.36
2021-10-20 03:30:00	38.75			2021-10-20 05:00:00	960	2021-10-16 20:05:55	527.269
2021-10-20 03:40:00	69			2021-10-20 05:10:00	872	2021-10-16 20:10:55	362.497
2021-10-20 03:50:00	53.25			2021-10-20 05:20:00	764	2021-10-16 20:15:55	329.543
2021-10-20 04:00:00	49.5			2021-10-20 05:30:00	944	2021-10-16 20:20:55	527.269
2021-10-20 04:10:00	33.25			2021-10-20 05:40:00	800	2021-10-16 20:25:55	527.269
2021-10-20 04:20:00	60.5			2021-10-20 05:50:00	940	2021-10-16 20:30:55	593.178
2021-10-20 04:30:00	75.5			2021-10-20 06:00:00	728	2021-10-16 20:35:55	626.132
2021-10-20 04:40:00	38			2021-10-20 06:10:00	932	2021-10-16 20:40:55	230.68
2021-10-20 04:50:00	69			2021-10-20 06:20:00	796	2021-10-16 20:45:55	757.949
2021-10-20 05:00:00	74			2021-10-20 06:30:00	896	2021-10-16 20:50:55	757.949
2021-10-20 05:10:00	10.9375			2021-10-20 06:40:00	1032	2021-10-16 20:55:55	593.178
2021-10-20 05:20:00	53.25			2021-10-20 06:50:00	920	2021-10-16 21:00:55	724.995
2021-10-20 05:30:00	84.5			2021-10-20 07:00:00	868	2021-10-16 21:05:55	494.315
2021-10-20 05:40:00	29.875			2021-10-20 07:10:00	900	2021-10-16 21:10:55	560.223
2021-10-20 05:50:00	45.5			2021-10-20 07:20:00	920	2021-10-16 21:15:55	823.858
2021-10-20 06:00:00	62			2021-10-20 07:30:00	724	2021-10-16 21:20:55	757.949
2021-10-20 06:10:00	85.5			2021-10-20 07:40:00	780	2021-10-16 21:25:55	823.858
2021-10-20 06:20:00	42.75			2021-10-20 07:50:00	664	2021-10-16 21:30:55	560.223
2021-10-20 06:30:00	129			2021-10-20 08:00:00	1064	2021-10-16 21:35:55	692.041
2021-10-20 06:40:00	43			2021-10-20 08:10:00	944	2021-10-16 21:40:55	757.949
2021-10-20 06:50:00	77			2021-10-20 08:20:00	604	2021-10-16 21:45:55	692.041
2021-10-20 07:00:00	92			2021-10-20 08:30:00	1016	2021-10-16 21:50:55	757.949
2021-10-20 07:10:00	55.5			2021-10-20 08:40:00	840	2021-10-16 21:55:55	461.36
2021-10-20 07:20:00	46.5			2021-10-20 08:50:00	1144	2021-10-16 22:00:55	428.406
2021-10-20 07:30:00	12.0625			2021-10-20 09:00:00	792	2021-10-16 22:05:55	889.767
2021-10-20 07:40:00	79.5			2021-10-20 09:10:00	904	2021-10-16 22:10:55	561.632
2021-10-20 07:50:00	57.75			2021-10-20 09:20:00	976	2021-10-16 22:15:55	826.537
2021-10-20 08:00:00	68			2021-10-20 09:30:00	972	2021-10-16 22:20:55	727.353
2021-10-20 08:10:00	65.5			2021-10-20 09:40:00	804	2021-10-16 22:25:55	793.476
2021-10-20 08:20:00	93			2021-10-20 09:50:00	812	2021-10-16 22:30:55	859.599
2021-10-20 08:30:00	55.25			2021-10-20 10:00:00	1104	2021-10-16 22:35:55	694.291
2021-10-20 08:40:00	20.375			2021-10-20 10:10:00	952	2021-10-16 22:40:55	727.353
2021-10-20 08:50:00	53			2021-10-20 10:20:00	828	2021-10-16 22:45:55	727.353
2021-10-20 09:00:00	59			2021-10-20 10:30:00	692	2021-10-16 22:50:55	595.107
2021-10-20 09:10:00	29.625			2021-10-20 10:40:00	1192	2021-10-16 22:55:55	991.845
2021-10-20 09:20:00	67			2021-10-20 10:50:00	1064	2021-10-16 23:00:55	793.476
2021-10-20 09:30:00	56.5			2021-10-20 11:00:00	872	2021-10-16 23:05:55	528.984
2021-10-20 09:40:00	30.5			2021-10-20 11:10:00	660	2021-10-16 23:10:55	859.599
2021-10-20 09:50:00	87.5			2021-10-20 11:20:00	884	2021-10-16 23:15:55	892.66
2021-10-20 10:00:00	62			2021-10-20 11:30:00	876	2021-10-16 23:20:55	694.291
2021-10-20 10:10:00	66.5			2021-10-20 11:40:00	1104	2021-10-16 23:25:55	859.599
2021-10-20 10:20:00	42			2021-10-20 11:50:00	836	2021-10-16 23:30:55	859.599
2021-10-20 10:30:00	17.375			2021-10-20 12:00:00	980	2021-10-16 23:35:55	826.537
2021-10-20 10:40:00	39.5			2021-10-20 12:10:00	824	2021-10-16 23:40:55	859.599
2021-10-20 10:50:00	36.5			2021-10-20 12:20:00	752	2021-10-16 23:45:55	859.599
2021-10-20 11:00:00	17.625			2021-10-20 12:30:00	840	2021-10-16 23:50:55	892.66
2021-10-20 11:10:00	32			2021-10-20 12:40:00	1008	2021-10-16 23:55:55	1057.97
2021-10-20 11:20:00	36			2021-10-20 12:50:00	732	2021-10-17 00:00:55	991.845
2021-10-20 11:30:00	62.25			2021-10-20 13:00:00	876	2021-10-17 00:05:55	1190.21
2021-10-20 11:40:00	85			2021-10-20 13:10:00	708	2021-10-17 00:10:55	925.722
2021-10-20 11:50:00	38.75			2021-10-20 13:20:00	776	2021-10-17 00:15:55	958.783
2021-10-20 12:00:00	49.75			2021-10-20 13:30:00	720	2021-10-17 00:20:55	694.291
2021-10-20 12:10:00	33.25			2021-10-20 13:40:00	828	2021-10-17 00:25:55	892.66
2021-10-20 12:20:00	6.46875			2021-10-20 13:50:00	780	2021-10-17 00:30:55	892.66
2021-10-20 12:30:00	20.875			2021-10-20 14:00:00	632	2021-10-17 00:35:55	1091.03
2021-10-20 12:40:00	41			2021-10-20 14:10:00	628	2021-10-17 00:40:55	958.783
2021-10-20 12:50:00	79			2021-10-20 14:20:00	664	2021-10-17 00:45:55	727.353
2021-10-20 13:00:00	24.75			2021-10-20 14:30:00	716	2021-10-17 00:50:55	859.599
2021-10-20 13:10:00	13.75			2021-10-20 14:40:00	664	2021-10-17 00:55:55	925.722
2021-10-20 13:20:00	40.75			2021-10-20 14:50:00	836	2021-10-17 01:00:55	760.414
2021-10-20 13:30:00	56.5			2021-10-20 15:00:00	860	2021-10-17 01:05:55	1091.03
				2021-10-20 15:10:00	816	2021-10-17 01:10:55	661.23
2021-10-23 13:00:00	15.8125			2021-10-20 15:20:00	704	2021-10-17 01:15:55	1620.01
2021-10-23 13:10:00	44			2021-10-20 15:30:00	502	2021-10-17 01:20:54	1057.97
2021-10-23 13:20:00	55.5			2021-10-20 15:40:00	728	2021-10-17 01:25:54	1322.46
2021-10-23 13:30:00	47.75					2021-10-17 01:30:54	1223.28
2021-10-23 13:40:00	32.5					2021-10-17 01:35:54	1228.86
2021-10-23 13:50:00	8.0625					2021-10-17 01:40:54	1009.38
2021-10-23 14:00:00	38					2021-10-17 01:45:54	874.795
2021-10-23 14:10:00	19					2021-10-17 01:50:54	1177.61
2021-10-23 14:20:00	22.375					2021-10-17 01:55:54	1177.61
2021-10-23 14:30:00	58.75					2021-10-17 02:00:54	1345.84
2021-10-23 14:40:00	-1.66406					2021-10-17 02:05:54	1850.53
2021-10-23 14:50:00	92.5					2021-10-17 02:10:54	1177.28
2021-10-23 15:00:00	71.5					2021-10-17 02:15:54	1006.34
2021-10-23 15:10:00	84.5					2021-10-17 02:20:54	1006.08
2021-10-23 15:20:00	71					2021-10-17 02:25:54	1378.24
2021-10-23 15:30:00	125					2021-10-17 02:30:54	1177.57
2021-10-23 15:40:00	119					2021-10-17 02:35:54	1143.96
2021-10-23 15:50:00	122.5					2021-10-17 02:40:54	1379.49
2021-10-23 16:00:00	44.25					2021-10-17 02:45:54	908.441
2021-10-23 16:10:00	41.25					2021-10-17 02:50:54	942.087
2021-10-23 16:20:00	78					2021-10-17 02:55:54	1009.38
2021-10-23 16:30:00	48					2021-10-17 03:00:54	1177.61
2021-10-23 16:40:00	5					2021-10-17 03:05:54	1177.61
2021-10-23 16:50:00	24.25					2021-10-17 03:10:54	923.023
2021-10-23 17:00:00	1.91406					2021-10-17 03:15:54	1230.85
2021-10-23 17:10:00	38					2021-10-17 03:20:54	1263.21
2021-10-23 17:20:00	50.75					2021-10-17 03:25:54	1536.33
2021-10-23 17:30:00	57.25					2021-10-17 03:30:54	1126.65
2021-10-23 17:40:00	47.25					2021-10-17 03:35:54	1502.19
2021-10-23 17:50:00	33.75					2021-10-17 03:40:54	1877.74
2021-10-23 18:00:00	51					2021-10-17 03:45:54	1226.14
2021-10-23 18:10:00	31.25					2021-10-17 03:50:54	1666.98
2021-10-23 18:20:00	131					2021-10-17 03:55:54	1428.84
2021-10-23 18:30:00	83.5					2021-10-17 04:00:54	1631.08
2021-10-23 18:40:00	212					2021-10-17 04:05:54	1423.76
2021-10-23 18:50:00	106.5					2021-10-17 04:10:54	1694.96
2021-10-23 19:00:00	94					2021-10-17 04:15:54	1322.07
2021-10-23 19:10:00	43					2021-10-17 04:20:54	1661.06
2021-10-23 19:20:00	25.75					2021-10-17 04:25:54	1152.57
2021-10-23 19:30:00	28.5					2021-10-17 04:30:54	1694.96
2021-10-23 19:40:00	34.75					2021-10-17 04:35:54	1288.17
2021-10-23 19:50:00	90.5					2021-10-17 04:40:54	1389.86
2021-10-23 20:00:00	39.25					2021-10-17 04:45:54	1491.56
2021-10-23 20:10:00	49					2021-10-17 04:50:54	1491.56
2021-10-23 20:20:00	51.5					2021-10-17 04:55:54	1441.4
2021-10-23 20:30:00	7.625					2021-10-17 05:00:54	1298.88
2021-10-23 20:40:00	43.25					2021-10-17 05:05:54	2064.88
2021-10-23 20:50:00	75					2021-10-17 05:10:54	1565.31
2021-10-23 21:00:00	17					2021-10-17 05:15:54	1232.27
2021-10-23 21:10:00	116					2021-10-17 05:20:54	1598.62
2021-10-23 21:20:00	145					2021-10-17 05:25:54	1801.15
2021-10-23 21:30:00	180					2021-10-17 05:30:54	1436.99
2021-10-23 21:40:00	195					2021-10-17 05:35:54	1303.32
2021-10-23 21:50:00	138					2021-10-17 05:40:54	1604.08
2021-10-23 22:00:00	46.75					2021-10-17 05:45:54	1102.81
2021-10-23 22:10:00	49.75					2021-10-17 05:50:54	1670.92
2021-10-23 22:20:00	60.25					2021-10-17 05:55:54	1136.83
2021-10-23 22:30:00	71.5					2021-10-17 06:00:54	1879.91
2021-10-23 22:40:00	53.5					2021-10-17 06:05:54	1431.73
2021-10-23 22:50:00	-11.9375					2021-10-17 06:10:54	1536.33
2021-10-23 23:00:00	109					2021-10-17 06:15:54	1433.91
2021-10-23 23:10:00	40.75					2021-10-17 06:20:54	1877.74
2021-10-23 23:20:00	45.25					2021-10-17 06:25:54	1775.32
2021-10-23 23:30:00	53.25					2021-10-17 06:30:54	1672.9
2021-10-23 23:40:00	84.5					2021-10-17 06:35:54	1809.46
2021-10-23 23:50:00	65					2021-10-17 06:40:54	1604.62
2021-10-24	42.75					2021-10-17 06:45:54	1707.04
2021-10-24 00:10:00	192					2021-10-17 06:50:54	1570.48
2021-10-24 00:20:00	169					2021-10-17 06:55:54	1638.76
2021-10-24 00:30:00	170					2021-10-17 07:00:54	2014.31
2021-10-24 00:40:00	228					2021-10-17 07:05:54	1911.88
2021-10-24 00:50:00	245					2021-10-17 07:10:54	1331.49
2021-10-24 01:00:00	95					2021-10-17 07:15:54	2078.48
2021-10-24 01:10:00	98.5					2021-10-17 07:20:54	1564.92
2021-10-24 01:20:00	23.5					2021-10-17 07:25:54	1913.12
2021-10-24 01:30:00	39.75					2021-10-17 07:30:54	1904.74
2021-10-24 01:40:00	77					2021-10-17 07:35:54	1693.78
2021-10-24 01:50:00	50.25					2021-10-17 07:40:54	1553.63
2021-10-24 02:00:00	75.5					2021-10-17 07:45:54	1866.37
2021-10-24 02:10:00	25					2021-10-17 07:50:54	1816.77
2021-10-24 02:20:00	44.5					2021-10-17 07:55:54	1771.11
2021-10-24 02:30:00	105					2021-10-17 08:00:54	2131.61
2021-10-24 02:40:00	48					2021-10-17 08:05:54	2584.07
2021-10-24 02:50:00	68.5					2021-10-17 08:10:54	1536.99
2021-10-24 03:00:00	94.5					2021-10-17 08:15:54	1933
2021-10-24 03:10:00	68					2021-10-17 08:20:54	1597.54
2021-10-24 03:20:00	136					2021-10-17 08:25:54	1756.97
2021-10-24 03:30:00	249					2021-10-17 08:30:54	1546.24
2021-10-24 03:40:00	213					2021-10-17 08:35:54	1840.89
2021-10-24 03:50:00	188					2021-10-17 08:40:54	1592.51
2021-10-24 04:00:00	144					2021-10-17 08:45:54	1602.86
2021-10-24 04:10:00	75					2021-10-17 08:50:54	1566.95
2021-10-24 04:20:00	64					2021-10-17 08:55:54	1343.58
2021-10-24 04:30:00	53.75					2021-10-17 09:00:54	1650.23
2021-10-24 04:40:00	108					2021-10-17 09:05:54	1335.42
2021-10-24 04:50:00	65.5					2021-10-17 09:10:54	1660.15
2021-10-24 05:00:00	88.5					2021-10-17 09:15:54	1764.03
2021-10-24 05:10:00	34.5					2021-10-17 09:20:54	1947.78
2021-10-24 05:20:00	86					2021-10-17 09:25:54	1911.03
2021-10-24 05:30:00	85					2021-10-17 09:30:54	2168.29
2021-10-24 05:40:00	31.875					2021-10-17 09:35:54	1664.05
2021-10-24 05:50:00	28.125					2021-10-17 09:40:54	1560.46
2021-10-24 06:00:00	127.5					2021-10-17 09:45:54	1748.51
2021-10-24 06:10:00	116					2021-10-17 09:50:54	1738.49
2021-10-24 06:20:00	167					2021-10-17 09:55:54	2108.38
2021-10-24 06:30:00	185					2021-10-17 10:00:54	1627.35
2021-10-24 06:40:00	220					2021-10-17 10:05:54	1654.4
2021-10-24 06:50:00	201					2021-10-17 10:10:54	1528.85
2021-10-24 07:00:00	89.5					2021-10-17 10:15:54	1679.41
2021-10-24 07:10:00	28.125					2021-10-17 10:20:54	1679.41
2021-10-24 07:20:00	45					2021-10-17 10:25:54	1523.66
2021-10-24 07:30:00	71					2021-10-17 10:30:54	1587.41
2021-10-24 07:40:00	64.5					2021-10-17 10:35:54	2104.7
2021-10-24 07:50:00	77.5					2021-10-17 10:40:54	2062.04
2021-10-24 08:00:00	71.5					2021-10-17 10:45:54	1510.87
2021-10-24 08:10:00	45.5					2021-10-17 10:50:54	1626.23
2021-10-24 08:20:00	75					2021-10-17 10:55:54	1417.95
2021-10-24 08:30:00	68.5					2021-10-17 11:00:54	1965.53
2021-10-24 08:40:00	52					2021-10-17 11:05:54	2161.51
2021-10-24 08:50:00	32.25					2021-10-17 11:10:54	2144.8
2021-10-24 09:00:00	109.5					2021-10-17 11:15:54	2354.98
2021-10-24 09:10:00	125					2021-10-17 11:20:54	2214.18
2021-10-24 09:20:00	100					2021-10-17 11:25:54	2129.82
2021-10-24 09:30:00	224					2021-10-17 11:30:54	1924.73
2021-10-24 09:40:00	298					2021-10-17 11:35:54	1790.88
2021-10-24 09:50:00	234					2021-10-17 11:40:54	2165.37
2021-10-24 10:00:00	108.5					2021-10-17 11:45:54	2300.53
2021-10-24 10:10:00	79.5					2021-10-17 11:50:54	1843.45
2021-10-24 10:20:00	123					2021-10-17 11:55:54	1612.32
2021-10-24 10:30:00	119					2021-10-17 12:00:54	1599.4
2021-10-24 10:40:00	47.25					2021-10-17 12:05:54	1382.94
2021-10-24 10:50:00	53.75					2021-10-17 12:10:54	1022.04
2021-10-24 11:00:00	44					2021-10-17 12:15:54	1643
2021-10-24 11:10:00	39					2021-10-17 12:20:54	1253.02
2021-10-24 11:20:00	76					2021-10-17 12:25:54	1103.02
2021-10-24 11:30:00	82.5					2021-10-17 12:30:54	1131.21
2021-10-24 11:40:00	11.5625					2021-10-17 12:35:54	789.886
2021-10-24 11:50:00	1.96875					2021-10-17 12:40:54	826.553
2021-10-24 12:00:00	78.5					2021-10-17 12:45:54	860.172
2021-10-24 12:10:00	151					2021-10-17 12:50:54	564.744
2021-10-24 12:20:00	192					2021-10-17 12:55:54	569.412
2021-10-24 12:30:00	110					2021-10-17 13:00:54	440.704
2021-10-24 12:40:00	268					2021-10-17 13:05:54	395.397
2021-10-24 12:50:00	166					2021-10-17 13:10:54	629.771
2021-10-24 13:00:00	51.5					2021-10-17 13:15:54	315.737
2021-10-24 13:10:00	125					2021-10-17 13:20:54	206.61
2021-10-24 13:20:00	42.75					2021-10-17 13:25:54	374.36
2021-10-24 13:30:00	57					2021-10-17 13:30:54	163.463
2021-10-24 13:40:00	62.25					2021-10-17 13:35:54	512.152
2021-10-24 13:50:00	71					2021-10-17 13:40:54	237.681
2021-10-24 14:00:00	92					2021-10-17 13:45:54	239.465
2021-10-24 14:10:00	21.75					2021-10-17 13:50:54	<120,68203
2021-10-24 14:20:00	24.75					2021-10-17 13:55:54	<117,99025
2021-10-24 14:30:00	-12.3125					2021-10-17 14:00:54	<77,978285
2021-10-24 14:40:00	21.375					2021-10-17 14:05:54	193.127
2021-10-24 14:50:00	47					2021-10-17 14:10:54	234.897
2021-10-24 15:00:00	69.5					2021-10-17 14:15:54	195.861
2021-10-24 15:10:00	116.5					2021-10-17 14:20:54	232.65
2021-10-24 15:20:00	96.5					2021-10-17 14:25:54	271.141
2021-10-24 15:30:00	193					2021-10-17 14:30:54	<77,143703
2021-10-24 15:40:00	179					2021-10-17 14:35:54	190.685
2021-10-24 15:50:00	191					2021-10-17 14:40:54	150.994
2021-10-24 16:00:00	49.75					2021-10-17 14:45:54	112.794
2021-10-24 16:10:00	44.75					2021-10-17 14:50:54	225.92
2021-10-24 16:20:00	62.25					2021-10-17 14:55:54	337.735
2021-10-24 16:30:00	5.1875					2021-10-17 15:00:54	225.492
2021-10-24 16:40:00	38.25					2021-10-17 15:05:54	227.465
2021-10-24 16:50:00	30.375					2021-10-17 15:10:54	303.204
2021-10-24 17:00:00	49.5					2021-10-17 15:15:54	152.68
2021-10-24 17:10:00	22.375					2021-10-17 15:20:54	192.86
2021-10-24 17:20:00	32.75					2021-10-17 15:25:54	193.345
2021-10-24 17:30:00	27.375					2021-10-17 15:30:54	229.238
2021-10-24 17:40:00	28					2021-10-17 15:35:54	113.761
2021-10-24 17:50:00	56.25					2021-10-17 15:40:54	74.5669
2021-10-24 18:00:00	80.5					2021-10-17 15:45:54	257.48
2021-10-24 18:10:00	124.5					2021-10-17 15:50:54	516.21
2021-10-24 18:20:00	143					2021-10-17 15:55:54	223.88
2021-10-24 18:30:00	268					2021-10-17 16:00:54	297.753
2021-10-24 18:40:00	220					2021-10-17 16:05:54	331.97
2021-10-24 18:50:00	255					2021-10-17 16:10:54	180.461
2021-10-24 19:00:00	89.5					2021-10-17 16:15:54	359.508
2021-10-24 19:10:00	41.5					2021-10-17 16:20:54	215.527
2021-10-24 19:20:00	44.5					2021-10-17 16:25:54	460.453
2021-10-24 19:30:00	47.75					2021-10-17 16:30:54	280.862
2021-10-24 19:40:00	76					2021-10-17 16:35:54	280.862
2021-10-24 19:50:00	80.5					2021-10-17 16:40:54	244.856
2021-10-24 20:00:00	51.75					2021-10-17 16:45:54	517.023
2021-10-24 20:10:00	24.125					2021-10-17 16:50:54	276.772
2021-10-24 20:20:00	25.5					2021-10-17 16:55:54	346.019
2021-10-24 20:30:00	34.5					2021-10-17 17:00:54	374.041
2021-10-24 20:40:00	48.5					2021-10-17 17:05:54	408.402
2021-10-24 20:50:00	24.125					2021-10-17 17:10:54	580.513
2021-10-24 21:00:00	133					2021-10-17 17:15:54	474.285
2021-10-24 21:10:00	108					2021-10-17 17:20:54	472.193
2021-10-24 21:20:00	136					2021-10-17 17:25:54	372.07
2021-10-24 21:30:00	227					2021-10-17 17:30:54	473.544
2021-10-24 21:40:00	270					2021-10-17 17:35:54	537.386
2021-10-24 21:50:00	196					2021-10-17 17:40:54	634.058
2021-10-24 22:00:00	99.5					2021-10-17 17:45:54	468.17
2021-10-24 22:10:00	74					2021-10-17 17:50:54	669.993
2021-10-24 22:20:00	45.25					2021-10-17 17:55:54	738.845
2021-10-24 22:30:00	104.5					2021-10-17 18:00:53	829.904
2021-10-24 22:40:00	34.75					2021-10-17 18:05:53	761.775
2021-10-24 22:50:00	40.25					2021-10-17 18:10:53	464.439
2021-10-24 23:00:00	134					2021-10-17 18:15:53	531.767
2021-10-24 23:10:00	32.5					2021-10-17 18:20:53	633.233
2021-10-24 23:20:00	61.25					2021-10-17 18:25:53	868.812
2021-10-24 23:30:00	49					2021-10-17 18:30:53	694.469
2021-10-24 23:40:00	75.5					2021-10-17 18:35:53	725.287
2021-10-24 23:50:00	63.25					2021-10-17 18:40:53	297.692
2021-10-25	129					2021-10-17 18:45:53	826.922
2021-10-25 00:10:00	109.5					2021-10-17 18:50:53	630.025
2021-10-25 00:20:00	262					2021-10-17 18:55:53	995.721
2021-10-25 00:30:00	240					2021-10-17 19:00:53	531.051
2021-10-25 00:40:00	266					2021-10-17 19:05:53	697.004
2021-10-25 00:50:00	182					2021-10-17 19:10:53	663.814
2021-10-25 01:00:00	97.5					2021-10-17 19:15:53	995.598
2021-10-25 01:10:00	88.5					2021-10-17 19:20:53	720.279
2021-10-25 01:20:00	68.5					2021-10-17 19:25:53	458.359
2021-10-25 01:30:00	65.5					2021-10-17 19:30:53	1244.12
2021-10-25 01:40:00	121.5					2021-10-17 19:35:53	720.963
2021-10-25 01:50:00	110					2021-10-17 19:40:53	919.72
2021-10-25 02:00:00	45.5					2021-10-17 19:45:53	821.178
2021-10-25 02:10:00	72.5					2021-10-17 19:50:53	689.79
2021-10-25 02:20:00	48.25					2021-10-17 19:55:53	1116.8
2021-10-25 02:30:00	38.75					2021-10-17 20:00:53	592.322
2021-10-25 02:40:00	67					2021-10-17 20:05:53	856.812
2021-10-25 02:50:00	25.875					2021-10-17 20:10:53	757.949
2021-10-25 03:00:00	84					2021-10-17 20:15:53	593.178
2021-10-25 03:10:00	149					2021-10-17 20:20:53	757.346
2021-10-25 03:20:00	146					2021-10-17 20:25:53	648.654
2021-10-25 03:30:00	209					2021-10-17 20:30:53	874.96
2021-10-25 03:40:00	298					2021-10-17 20:35:53	972.178
2021-10-25 03:50:00	234					2021-10-17 20:40:53	1168.88
2021-10-25 04:00:00	136					2021-10-17 20:45:53	1040.22
2021-10-25 04:10:00	60.75					2021-10-17 20:50:53	1397.79
2021-10-25 04:20:00	24.375					2021-10-17 20:55:53	1007.71
2021-10-25 04:30:00	66					2021-10-17 21:00:53	1040.22
2021-10-25 04:40:00	87.5					2021-10-17 21:05:53	1235.26
2021-10-25 04:50:00	101					2021-10-17 21:10:53	747.657
2021-10-25 05:00:00	69					2021-10-17 21:15:53	1007.71
2021-10-25 05:10:00	91					2021-10-17 21:20:53	975.205
2021-10-25 05:20:00	35.75					2021-10-17 21:25:53	1170.25
2021-10-25 05:30:00	20.625					2021-10-17 21:30:53	747.657
2021-10-25 05:40:00	86.5					2021-10-17 21:35:53	1462.81
2021-10-25 05:50:00	97.5					2021-10-17 21:40:53	1072.73
2021-10-25 06:00:00	129					2021-10-17 21:45:53	975.205
2021-10-25 06:10:00	153					2021-10-17 21:50:53	1300.27
2021-10-25 06:20:00	168					2021-10-17 21:55:53	812.491
2021-10-25 06:30:00	250					2021-10-17 22:00:53	1187.1
2021-10-25 06:40:00	336					2021-10-17 22:05:53	1215.33
2021-10-25 06:50:00	268					2021-10-17 22:10:53	961.195
2021-10-25 07:00:00	117.5					2021-10-17 22:15:53	994.343
2021-10-25 07:10:00	85.5					2021-10-17 22:20:53	1218.87
2021-10-25 07:20:00	99					2021-10-17 22:25:53	1186.8
2021-10-25 07:30:00	26.25					2021-10-17 22:30:53	1250.95
2021-10-25 07:40:00	82.5					2021-10-17 22:35:53	994.343
2021-10-25 07:50:00	80.5					2021-10-17 22:40:53	833.965
2021-10-25 08:00:00	127.5					2021-10-17 22:45:53	898.116
2021-10-25 08:10:00	45					2021-10-17 22:50:53	1186.8
2021-10-25 08:20:00	11.125					2021-10-17 22:55:53	1026.42
2021-10-25 08:30:00	71.5					2021-10-17 23:00:53	1090.57
2021-10-25 08:40:00	19.125					2021-10-17 23:05:53	1251.63
2021-10-25 08:50:00	79.5					2021-10-17 23:10:53	1286.72
2021-10-25 09:00:00	98.5					2021-10-17 23:15:53	1447.67
2021-10-25 09:10:00	147					2021-10-17 23:20:53	997.285
2021-10-25 09:20:00	236					2021-10-17 23:25:53	1061.63
2021-10-25 09:30:00	322					2021-10-17 23:30:53	1061.63
2021-10-25 09:40:00	232					2021-10-17 23:35:53	1640.69
2021-10-25 09:50:00	255					2021-10-17 23:40:53	997.285
2021-10-25 10:00:00	139					2021-10-17 23:45:53	1318.99
2021-10-25 10:10:00	125					2021-10-17 23:50:53	1318.99
2021-10-25 10:20:00	80					2021-10-17 23:55:53	1125.97
2021-10-25 10:30:00	74.5					2021-10-18 00:00:53	1280.65
2021-10-25 10:40:00	129					2021-10-18 00:05:53	1234.75
2021-10-25 10:50:00	52					2021-10-18 00:10:53	1108.11
2021-10-25 11:00:00	80.5					2021-10-18 00:15:53	1424.71
2021-10-25 11:10:00	49.25					2021-10-18 00:20:53	1266.41
2021-10-25 11:20:00	82.5					2021-10-18 00:25:53	1361.39
2021-10-25 11:30:00	41					2021-10-18 00:30:53	1234.75
2021-10-25 11:40:00	71.5					2021-10-18 00:35:53	1266.41
2021-10-25 11:50:00	29.75					2021-10-18 00:40:53	1203.09
2021-10-25 12:00:00	52.5					2021-10-18 00:45:53	1393.05
2021-10-25 12:10:00	116					2021-10-18 00:50:53	1586.54
2021-10-25 12:20:00	139					2021-10-18 00:55:53	1333.48
2021-10-25 12:30:00	262					2021-10-18 01:00:53	1333.48
2021-10-25 12:40:00	280					2021-10-18 01:05:53	1523.98
2021-10-25 12:50:00	220					2021-10-18 01:10:53	1460.48
2021-10-25 13:00:00	104					2021-10-18 01:15:53	1746.22
2021-10-25 13:10:00	94					2021-10-18 01:20:53	1555.73
2021-10-25 13:20:00	69					2021-10-18 01:25:53	1492.23
2021-10-25 13:30:00	36.75					2021-10-18 01:30:53	1365.23
2021-10-25 13:40:00	61.75					2021-10-18 01:35:53	1333.48
2021-10-25 13:50:00	44					2021-10-18 01:40:53	1523.98
2021-10-25 14:00:00	47.5					2021-10-18 01:45:53	1365.23
2021-10-25 14:10:00	83.5					2021-10-18 01:50:53	1650.97
2021-10-25 14:20:00	7.6875					2021-10-18 01:55:53	1333.48
2021-10-25 14:30:00	6.9375					2021-10-18 02:00:53	1492.23
2021-10-25 14:40:00	29.125					2021-10-18 02:05:53	1777.97
2021-10-25 14:50:00	54					2021-10-18 02:10:53	1523.98
2021-10-25 15:00:00	37.25					2021-10-18 02:15:53	1238.23
2021-10-25 15:10:00	137					2021-10-18 02:20:53	2127.22
2021-10-25 15:20:00	134					2021-10-18 02:25:53	1301.73
2021-10-25 15:30:00	130					2021-10-18 02:30:53	1492.23
2021-10-25 15:40:00	266					2021-10-18 02:35:53	1523.98
2021-10-25 15:50:00	172					2021-10-18 02:40:53	1460.48
2021-10-25 16:00:00	122.5					2021-10-18 02:45:53	1396.98
2021-10-25 16:10:00	9.4375					2021-10-18 02:50:53	1365.23
2021-10-25 16:20:00	57.5					2021-10-18 02:55:53	1555.73
2021-10-25 16:30:00	70.5					2021-10-18 03:00:53	1714.47
2021-10-25 16:40:00	0.255859					2021-10-18 03:05:53	1365.23
2021-10-25 16:50:00	74					2021-10-18 03:10:53	1333.48
2021-10-25 17:00:00	83					2021-10-18 03:15:53	1777.97
2021-10-25 17:10:00	30.25					2021-10-18 03:20:53	1714.47
2021-10-25 17:20:00	66					2021-10-18 03:25:53	2095.47
2021-10-25 17:30:00	82					2021-10-18 03:30:53	952.485
2021-10-25 17:40:00	16.125					2021-10-18 03:35:53	1746.22
2021-10-25 17:50:00	14.4375					2021-10-18 03:40:53	1269.98
2021-10-25 18:00:00	42.25					2021-10-18 03:45:53	1270.1
2021-10-25 18:10:00	99					2021-10-18 03:50:53	1400.6
2021-10-25 18:20:00	163					2021-10-18 03:55:53	1369.07
2021-10-25 18:30:00	140					2021-10-18 04:00:53	2069.52
2021-10-25 18:40:00	236					2021-10-18 04:05:53	1560.1
2021-10-25 18:50:00	184					2021-10-18 04:10:53	1655.61
2021-10-25 19:00:00	120					2021-10-18 04:15:53	1719.29
2021-10-25 19:10:00	39.75					2021-10-18 04:20:53	2356.07
2021-10-25 19:20:00	29.125					2021-10-18 04:25:53	1528.26
2021-10-25 19:30:00	71.5					2021-10-18 04:30:53	1400.9
2021-10-25 19:40:00	50					2021-10-18 04:35:53	1655.61
2021-10-25 19:50:00	26					2021-10-18 04:40:53	1496.42
2021-10-25 20:00:00	58.5					2021-10-18 04:45:53	1655.61
2021-10-25 20:10:00	95.5					2021-10-18 04:50:53	1846.65
2021-10-25 20:20:00	31.125					2021-10-18 04:55:53	1623.78
2021-10-25 20:30:00	21.875					2021-10-18 05:00:53	1719.29
2021-10-25 20:40:00	100					2021-10-18 05:05:53	1178.03
2021-10-25 20:50:00	53.75					2021-10-18 05:10:53	1432.74
2021-10-25 21:00:00	110					2021-10-18 05:15:53	1655.61
2021-10-25 21:10:00	144					2021-10-18 05:20:53	2005.84
2021-10-25 21:20:00	207					2021-10-18 05:25:53	1782.97
2021-10-25 21:30:00	276					2021-10-18 05:30:53	1719.29
2021-10-25 21:40:00	304					2021-10-18 05:35:53	1910.32
2021-10-25 21:50:00	233					2021-10-18 05:40:53	1592.36
2021-10-25 22:00:00	122.5					2021-10-18 05:45:53	1872.15
2021-10-25 22:10:00	17.25					2021-10-18 05:50:53	2006.34
2021-10-25 22:20:00	41.25					2021-10-18 05:55:53	1844.54
2021-10-25 22:30:00	55.25					2021-10-18 06:00:53	1715.09
2021-10-25 22:40:00	115.5					2021-10-18 06:05:53	1973.98
2021-10-25 22:50:00	31					2021-10-18 06:10:53	2071.06
2021-10-25 23:00:00	65.5					2021-10-18 06:15:53	1973.98
2021-10-25 23:10:00	84.5					2021-10-18 06:20:53	1876.9
2021-10-25 23:20:00	99.5					2021-10-18 06:25:53	1779.81
2021-10-25 23:30:00	80					2021-10-18 06:30:53	1585.65
2021-10-25 23:40:00	55.75					2021-10-18 06:35:53	2168.14
2021-10-25 23:50:00	67					2021-10-18 06:40:53	1880.43
2021-10-26	142					2021-10-18 06:45:53	1744.25
2021-10-26 00:10:00	148					2021-10-18 06:50:53	2501.19
2021-10-26 00:20:00	174					2021-10-18 06:55:53	1513.95
2021-10-26 00:30:00	298					2021-10-18 07:00:53	2040.44
2021-10-26 00:40:00	276					2021-10-18 07:05:53	1875.89
2021-10-26 00:50:00	205					2021-10-18 07:10:53	1908.8
2021-10-26 01:00:00	174					2021-10-18 07:15:53	2238.41
2021-10-26 01:10:00	132					2021-10-18 07:20:53	1573.11
2021-10-26 01:20:00	30.875					2021-10-18 07:25:53	2146.28
2021-10-26 01:30:00	51.75					2021-10-18 07:30:53	2116.64
2021-10-26 01:40:00	23.875					2021-10-18 07:35:53	1857.71
2021-10-26 01:50:00	71					2021-10-18 07:40:53	1875.67
2021-10-26 02:00:00	35.25					2021-10-18 07:45:53	2183.95
2021-10-26 02:10:00	48.5					2021-10-18 07:50:53	2074.21
2021-10-26 02:20:00	62.75					2021-10-18 07:55:53	2399.77
2021-10-26 02:30:00	25					2021-10-18 08:00:53	2188.46
2021-10-26 02:40:00	84.5					2021-10-18 08:05:53	2269.36
2021-10-26 02:50:00	115					2021-10-18 08:10:53	2164.36
2021-10-26 03:00:00	135					2021-10-18 08:15:53	2568.52
2021-10-26 03:10:00	178					2021-10-18 08:20:53	2265.26
2021-10-26 03:20:00	186					2021-10-18 08:25:53	2135.36
2021-10-26 03:30:00	227					2021-10-18 08:30:53	1755.5
2021-10-26 03:40:00	296					2021-10-18 08:35:53	2701.77
2021-10-26 03:50:00	248					2021-10-18 08:40:53	2266.47
2021-10-26 04:00:00	123.5					2021-10-18 08:45:53	1741.9
2021-10-26 04:10:00	128					2021-10-18 08:50:53	2573.76
2021-10-26 04:20:00	83.5					2021-10-18 08:55:53	1959.65
2021-10-26 04:30:00	30.375					2021-10-18 09:00:53	2050
2021-10-26 04:40:00	71					2021-10-18 09:05:53	2041.05
2021-10-26 04:50:00	64.5					2021-10-18 09:10:53	2089.42
2021-10-26 05:00:00	44.75					2021-10-18 09:15:53	2089.94
2021-10-26 05:10:00	26.625					2021-10-18 09:20:53	1842.21
2021-10-26 05:20:00	114.5					2021-10-18 09:25:53	2274.05
2021-10-26 05:30:00	11.3125					2021-10-18 09:30:53	2082.56
2021-10-26 05:40:00	97					2021-10-18 09:35:53	1931.1
2021-10-26 05:50:00	37.75					2021-10-18 09:40:53	2347.61
2021-10-26 06:00:00	109					2021-10-18 09:45:53	1849.76
2021-10-26 06:10:00	136					2021-10-18 09:50:53	2484.15
2021-10-26 06:20:00	188					2021-10-18 09:55:53	1994.85
2021-10-26 06:30:00	218					2021-10-18 10:00:53	2070.13
2021-10-26 06:40:00	290					2021-10-18 10:05:53	2408.88
2021-10-26 06:50:00	300					2021-10-18 10:10:53	2086.26
2021-10-26 07:00:00	113.5					2021-10-18 10:15:53	2019.98
2021-10-26 07:10:00	59.75					2021-10-18 10:20:53	1328.02
2021-10-26 07:20:00	79					2021-10-18 10:25:53	1969.46
2021-10-26 07:30:00	60					2021-10-18 10:30:53	2310.04
2021-10-26 07:40:00	62.5					2021-10-18 10:35:53	1813
2021-10-26 07:50:00	89.5					2021-10-18 10:40:52	2119.05
2021-10-26 08:00:00	113					2021-10-18 10:45:52	1682.74
2021-10-26 08:10:00	112					2021-10-18 10:50:52	2068.32
2021-10-26 08:20:00	86.5					2021-10-18 10:55:52	2137.17
2021-10-26 08:30:00	-2.17188					2021-10-18 11:00:52	2012.98
2021-10-26 08:40:00	57					2021-10-18 11:05:52	2430.77
2021-10-26 08:50:00	92.5					2021-10-18 11:10:52	2050.96
2021-10-26 09:00:00	117.5					2021-10-18 11:15:52	2012.98
2021-10-26 09:10:00	134					2021-10-18 11:20:52	1910.04
2021-10-26 09:20:00	215					2021-10-18 11:25:52	2234.63
2021-10-26 09:30:00	262					2021-10-18 11:30:52	2526.02
2021-10-26 09:40:00	270					2021-10-18 11:35:52	1677.67
2021-10-26 09:50:00	225					2021-10-18 11:40:52	2131.98
2021-10-26 10:00:00	148					2021-10-18 11:45:52	1732.67
2021-10-26 10:10:00	74					2021-10-18 11:50:52	2112.01
2021-10-26 10:20:00	93					2021-10-18 11:55:52	2753.15
2021-10-26 10:30:00	83					2021-10-18 12:00:52	1836.06
2021-10-26 10:40:00	81.5					2021-10-18 12:05:52	2150.83
2021-10-26 10:50:00	111.5					2021-10-18 12:10:52	2753.15
2021-10-26 11:00:00	56.25					2021-10-18 12:15:52	2064.86
2021-10-26 11:10:00	37.5					2021-10-18 12:20:52	2179.58
2021-10-26 11:20:00	87.5					2021-10-18 12:25:52	2141.34
2021-10-26 11:30:00	16.25					2021-10-18 12:30:52	2714.91
2021-10-26 11:40:00	45.5					2021-10-18 12:35:52	2528.22
2021-10-26 11:50:00	52.5					2021-10-18 12:40:52	1771.17
2021-10-26 12:00:00	34					2021-10-18 12:45:52	2156.21
2021-10-26 12:10:00	174					2021-10-18 12:50:52	2156.21
2021-10-26 12:20:00	136					2021-10-18 12:55:52	1971.23
2021-10-26 12:30:00	196					2021-10-18 13:00:52	1481.55
2021-10-26 12:40:00	258					2021-10-18 13:05:52	2307.25
2021-10-26 12:50:00	238					2021-10-18 13:10:52	2537.28
2021-10-26 13:00:00	128					2021-10-18 13:15:52	2725.74
2021-10-26 13:10:00	48.75					2021-10-18 13:20:52	2584.77
2021-10-26 13:20:00	105					2021-10-18 13:25:52	2601.43
2021-10-26 13:30:00	11.25					2021-10-18 13:30:52	2201.63
2021-10-26 13:40:00	25.125					2021-10-18 13:35:52	2437.52
2021-10-26 13:50:00	44.75					2021-10-18 13:40:52	2594.78
2021-10-26 14:00:00	34.5					2021-10-18 13:45:52	2383.96
2021-10-26 14:10:00	37.75					2021-10-18 13:50:52	2937.19
2021-10-26 14:20:00	62					2021-10-18 13:55:52	2561.48
2021-10-26 14:30:00	26.5					2021-10-18 14:00:52	2350.25
2021-10-26 14:40:00	43.5					2021-10-18 14:05:52	2265.16
2021-10-26 14:50:00	43.75					2021-10-18 14:10:52	2252.26
2021-10-26 15:00:00	79.5					2021-10-18 14:15:52	2617.24
2021-10-26 15:10:00	140					2021-10-18 14:20:52	1768.13
2021-10-26 15:20:00	145					2021-10-18 14:25:52	2228.76
2021-10-26 15:30:00	210					2021-10-18 14:30:52	2016.84
2021-10-26 15:40:00	274					2021-10-18 14:35:52	1665.57
2021-10-26 15:50:00	222					2021-10-18 14:40:52	1519.81
2021-10-26 16:00:00	98					2021-10-18 14:45:52	1399.83
2021-10-26 16:10:00	69					2021-10-18 14:50:52	1679.79
2021-10-26 16:20:00	60.75					2021-10-18 14:55:52	1159.86
2021-10-26 16:30:00	54.5					2021-10-18 15:00:52	1119.86
2021-10-26 16:40:00	86					2021-10-18 15:05:52	1239.85
2021-10-26 16:50:00	61.25					2021-10-18 15:10:52	1023.47
2021-10-26 17:00:00	73.5					2021-10-18 15:15:52	782.726
2021-10-26 17:10:00	53.5					2021-10-18 15:20:52	821.862
2021-10-26 17:20:00	54.25					2021-10-18 15:25:52	587.044
2021-10-26 17:30:00	35.75					2021-10-18 15:30:52	577.202
2021-10-26 17:40:00	33.25					2021-10-18 15:35:52	574.748
2021-10-26 17:50:00	28.25					2021-10-18 15:40:52	651.381
2021-10-26 18:00:00	104.5					2021-10-18 15:45:52	605.942
2021-10-26 18:10:00	187					2021-10-18 15:50:52	450.412
2021-10-26 18:20:00	171					2021-10-18 15:55:52	375.343
2021-10-26 18:30:00	191					2021-10-18 16:00:52	333.876
2021-10-26 18:40:00	286					2021-10-18 16:05:52	515.035
2021-10-26 18:50:00	196					2021-10-18 16:10:52	441.459
2021-10-26 19:00:00	61					2021-10-18 16:15:52	145.439
2021-10-26 19:10:00	27					2021-10-18 16:20:52	144.307
2021-10-26 19:20:00	44.75					2021-10-18 16:25:52	180.965
2021-10-26 19:30:00	57.75					2021-10-18 16:30:52	252.02
2021-10-26 19:40:00	24.75					2021-10-18 16:35:52	213.479
2021-10-26 19:50:00	41.25					2021-10-18 16:40:52	71
2021-10-26 20:00:00	69					2021-10-18 16:45:52	71.1598
2021-10-26 20:10:00	55					2021-10-18 16:50:52	244.857
2021-10-26 20:20:00	55					2021-10-18 16:55:52	209.544
2021-10-26 20:30:00	23					2021-10-18 17:00:52	137.722
2021-10-26 20:40:00	84
2021-10-26 20:50:00	45.75					2021-10-18 18:10:00	120
2021-10-26 21:00:00	61.5					2021-10-18 19:10:00	63
2021-10-26 21:10:00	177					2021-10-18 20:10:00	69
2021-10-26 21:20:00	181					2021-10-18 21:10:00	62
2021-10-26 21:30:00	237					2021-10-18 22:10:00	215
2021-10-26 21:40:00	384					2021-10-18 23:10:00	529
2021-10-26 21:50:00	234					2021-10-19 00:10:00	773
2021-10-26 22:00:00	115.5					2021-10-19 01:10:00	847
2021-10-26 22:10:00	91					2021-10-19 02:10:00	769
2021-10-26 22:20:00	100.5					2021-10-19 03:10:00	839
2021-10-26 22:30:00	64					2021-10-19 04:10:00	795
2021-10-26 22:40:00	54.75					2021-10-19 05:10:00	927
2021-10-26 22:50:00	46.25					2021-10-19 06:10:00	820
2021-10-26 23:00:00	76					2021-10-19 07:10:00	956
2021-10-26 23:10:00	113					2021-10-19 08:10:00	638
2021-10-26 23:20:00	53.25					2021-10-19 09:10:00	715
2021-10-26 23:30:00	56.25					2021-10-19 10:10:00	792
2021-10-26 23:40:00	107.5					2021-10-19 11:10:00	903
2021-10-26 23:50:00	93					2021-10-19 12:10:00	797
2021-10-27	90					2021-10-19 13:10:00	776
2021-10-27 00:10:00	130					2021-10-19 14:10:00	688
2021-10-27 00:20:00	237					2021-10-19 15:10:00	789
2021-10-27 00:30:00	248					2021-10-19 16:10:00	892
2021-10-27 00:40:00	324					2021-10-19 17:10:00	853
2021-10-27 00:50:00	237					2021-10-19 18:10:00	634
2021-10-27 01:00:00	164					2021-10-19 19:10:00	785
2021-10-27 01:10:00	48					2021-10-19 20:10:00	842
2021-10-27 01:20:00	40.5					2021-10-19 21:10:00	748
2021-10-27 01:30:00	121					2021-10-19 22:10:00	754
2021-10-27 01:40:00	64.5					2021-10-19 23:10:00	726
2021-10-27 01:50:00	27.625					2021-10-20 00:10:00	701
2021-10-27 02:00:00	46.25					2021-10-20 01:10:00	665
2021-10-27 02:10:00	90.5					2021-10-20 02:10:00	825
2021-10-27 02:20:00	78					2021-10-20 03:10:00	633
2021-10-27 02:30:00	79.5					2021-10-20 04:10:00	697
2021-10-27 02:40:00	43.5					2021-10-20 05:10:00	847
2021-10-27 02:50:00	77					2021-10-20 06:10:00	803
2021-10-27 03:00:00	60.5					2021-10-20 07:10:00	645
2021-10-27 03:10:00	158					2021-10-20 08:10:00	845
2021-10-27 03:20:00	193					2021-10-20 09:10:00	832
2021-10-27 03:30:00	302					2021-10-20 10:10:00	737
2021-10-27 03:40:00	320					2021-10-20 11:10:00	955
2021-10-27 03:50:00	366					2021-10-20 12:10:00	791
2021-10-27 04:00:00	179					2021-10-20 13:10:00	910
2021-10-27 04:10:00	115.5					2021-10-20 14:10:00	1039
2021-10-27 04:20:00	67					2021-10-20 15:10:00	844
2021-10-27 04:30:00	47.5
2021-10-27 04:40:00	79
2021-10-27 04:50:00	62
2021-10-27 05:00:00	65.5
2021-10-27 05:10:00	58.5
2021-10-27 05:20:00	82
2021-10-27 05:30:00	57
2021-10-27 05:40:00	98.5
2021-10-27 05:50:00	150
2021-10-27 06:00:00	155
2021-10-27 06:10:00	156
2021-10-27 06:20:00	272
2021-10-27 06:30:00	288
2021-10-27 06:40:00	328
2021-10-27 06:50:00	256
2021-10-27 07:00:00	179
2021-10-27 07:10:00	94.5
2021-10-27 07:20:00	125
2021-10-27 07:30:00	26.875
2021-10-27 07:40:00	61.5
2021-10-27 07:50:00	116.5
2021-10-27 08:00:00	61.75
2021-10-27 08:10:00	62.75
2021-10-27 08:20:00	50
2021-10-27 08:30:00	11.1875
2021-10-27 08:40:00	82
2021-10-27 08:50:00	74.5
2021-10-27 09:00:00	160
2021-10-27 09:10:00	100.5
2021-10-27 09:20:00	175
2021-10-27 09:30:00	304
2021-10-27 09:40:00	328
2021-10-27 09:50:00	308
2021-10-27 10:00:00	97
2021-10-27 10:10:00	126.5
2021-10-27 10:20:00	116.5
2021-10-27 10:30:00	86.5
2021-10-27 10:40:00	84.5
2021-10-27 10:50:00	61.25
2021-10-27 11:00:00	62.5
2021-10-27 11:10:00	5.4375
2021-10-27 11:20:00	85
2021-10-27 11:30:00	81.5
2021-10-27 11:40:00	12.1875
2021-10-27 11:50:00	61.5
2021-10-27 12:00:00	16.625
2021-10-27 12:10:00	169
2021-10-27 12:20:00	202
2021-10-27 12:30:00	186
2021-10-27 12:40:00	314
2021-10-27 12:50:00	222
2021-10-27 13:00:00	122
2021-10-27 13:10:00	34.5
2021-10-27 13:20:00	48.5
2021-10-27 13:30:00	45.75
2021-10-27 13:40:00	45.75
2021-10-27 13:50:00	66
2021-10-27 14:00:00	57.5
2021-10-27 14:10:00	69.5
2021-10-27 14:20:00	70
2021-10-27 14:30:00	0.816406
2021-10-27 14:40:00	59.5
2021-10-27 14:50:00	27.625
2021-10-27 15:00:00	36.5
2021-10-27 15:10:00	154
2021-10-27 15:20:00	180
2021-10-27 15:30:00	175
2021-10-27 15:40:00	316
2021-10-27 15:50:00	230
2021-10-27 16:00:00	96.5
2021-10-27 16:10:00	65.5
2021-10-27 16:20:00	85.5
2021-10-27 16:30:00	54.75
2021-10-27 16:40:00	65
2021-10-27 16:50:00	77
2021-10-27 17:00:00	45.5
2021-10-27 17:10:00	15
2021-10-27 17:20:00	17.875
2021-10-27 17:30:00	46.75
2021-10-27 17:40:00	16.625
2021-10-27 17:50:00	31.25
2021-10-27 18:00:00	62
2021-10-27 18:10:00	114
2021-10-27 18:20:00	157
2021-10-27 18:30:00	185
2021-10-27 18:40:00	241
2021-10-27 18:50:00	194
2021-10-27 19:00:00	165
2021-10-27 19:10:00	30.375
2021-10-27 19:20:00	64
2021-10-27 19:30:00	43.75
2021-10-27 19:40:00	12.6875
2021-10-27 19:50:00	93.5
2021-10-27 20:00:00	131
2021-10-27 20:10:00	87
2021-10-27 20:20:00	38.75
2021-10-27 20:30:00	91
2021-10-27 20:40:00	27.25
2021-10-27 20:50:00	84
2021-10-27 21:00:00	85.5
2021-10-27 21:10:00	191
2021-10-27 21:20:00	242
2021-10-27 21:30:00	292
2021-10-27 21:40:00	212
2021-10-27 21:50:00	218
2021-10-27 22:00:00	130
2021-10-27 22:10:00	86
2021-10-27 22:20:00	82
2021-10-27 22:30:00	43
2021-10-27 22:40:00	75
2021-10-27 22:50:00	95.5
2021-10-27 23:00:00	80
2021-10-27 23:10:00	62.5
2021-10-27 23:20:00	61.5
2021-10-27 23:30:00	73.5
2021-10-27 23:40:00	65
2021-10-27 23:50:00	98.5
2021-10-28	88
2021-10-28 00:10:00	197
2021-10-28 00:20:00	188
2021-10-28 00:30:00	296
2021-10-28 00:40:00	354
2021-10-28 00:50:00	266
2021-10-28 01:00:00	133
2021-10-28 01:10:00	72.5
2021-10-28 01:20:00	24.25
2021-10-28 01:30:00	22.25
2021-10-28 01:40:00	84.5
2021-10-28 01:50:00	77.5
2021-10-28 02:00:00	105.5
2021-10-28 02:10:00	54
2021-10-28 02:20:00	64
2021-10-28 02:30:00	69.5
2021-10-28 02:40:00	58
2021-10-28 02:50:00	86
2021-10-28 03:00:00	140
2021-10-28 03:10:00	187
2021-10-28 03:20:00	231
2021-10-28 03:30:00	378
2021-10-28 03:40:00	334
2021-10-28 03:50:00	294
2021-10-28 04:00:00	123
2021-10-28 04:10:00	74.5
2021-10-28 04:20:00	82
2021-10-28 04:30:00	115.5
2021-10-28 04:40:00	67
2021-10-28 04:50:00	53.75
2021-10-28 05:00:00	26.125
2021-10-28 05:10:00	34.5
2021-10-28 05:20:00	64.5
2021-10-28 05:30:00	86
2021-10-28 05:40:00	34
2021-10-28 05:50:00	54
2021-10-28 06:00:00	192
2021-10-28 06:10:00	108
2021-10-28 06:20:00	207
2021-10-28 06:30:00	296
2021-10-28 06:40:00	344
2021-10-28 06:50:00	304
2021-10-28 07:00:00	115.5
2021-10-28 07:10:00	146
2021-10-28 07:20:00	103.5
2021-10-28 07:30:00	114.5
2021-10-28 07:40:00	72.5
2021-10-28 07:50:00	27.25
2021-10-28 08:00:00	56.5
2021-10-28 08:10:00	37
2021-10-28 08:20:00	-6.28125
2021-10-28 08:30:00	89.5
2021-10-28 08:40:00	49.5
2021-10-28 08:50:00	-1.60938
2021-10-28 09:00:00	158
2021-10-28 09:10:00	135
2021-10-28 09:20:00	158
2021-10-28 09:30:00	168
2021-10-28 09:40:00	352
2021-10-28 09:50:00	262
2021-10-28 10:00:00	164
2021-10-28 10:10:00	67.5
2021-10-28 10:20:00	52.5
2021-10-28 10:30:00	17
2021-10-28 10:40:00	91.5
2021-10-28 10:50:00	44
2021-10-28 11:00:00	77.5
2021-10-28 11:10:00	70
2021-10-28 11:20:00	57
2021-10-28 11:30:00	33.75
2021-10-28 11:40:00	40
2021-10-28 11:50:00	74.5
2021-10-28 12:00:00	122.5
2021-10-28 12:10:00	163
2021-10-28 12:20:00	150
2021-10-28 12:30:00	282
2021-10-28 12:40:00	260
2021-10-28 12:50:00	280
2021-10-28 13:00:00	107
2021-10-28 13:10:00	16.375
2021-10-28 13:20:00	18.5
2021-10-28 13:30:00	69.5
2021-10-28 13:40:00	45.75
2021-10-28 13:50:00	45.75
2021-10-28 14:00:00	41.75
2021-10-28 14:10:00	11.125
2021-10-28 14:20:00	42.25
2021-10-28 14:30:00	60
2021-10-28 14:40:00	40.75
2021-10-28 14:50:00	59
2021-10-28 15:00:00	75
2021-10-28 15:10:00	128
2021-10-28 15:20:00	230
2021-10-28 15:30:00	262
2021-10-28 15:40:00	380
2021-10-28 15:50:00	268
2021-10-28 16:00:00	121
2021-10-28 16:10:00	34
2021-10-28 16:20:00	50.5
2021-10-28 16:30:00	35.5
2021-10-28 16:40:00	7.4375
2021-10-28 16:50:00	157
2021-10-28 17:00:00	67
